# Supplementary material for: Genome-wide analysis of the rice PPR gene family and their expression profiles under different stress treatments
Source: BMC Genomics. 2018 Oct 1;19:720. doi: 10.1186/s12864-018-5088-9 (PMC6167770; doi:10.1186/s12864-018-5088-9)
Supplement: Supplementary file 1 — Table S1. The general information of PPR genes in rice genome. Table S2. PPR genes subcellular location results in rice by TargetP and Predotar. Table S3. PPR genes as miRNA targets in rice. Table S4. FPKM values of PPR genes in rice various organs and tissues. Table S5. RNA-seq data of PPR genes under different biotic and abiotic stresses. Table S6. Primers used in the study. (ZIP 805 kb) [file 12864_2018_5088_MOESM1_ESM.zip › Table S1.xlsx]

## Sheet: PPR genes in Rice genome
Table S1 PPR genes in rice genome
RGAP locus	RAP-DB locus	Chromosome	position	Strand	Introns NO.	Class	motifs No.	motif arrangement
LOC_Os01g01115	Os01g0101150	Chr1	58658 - 61090	+ strand	0	DYW	19	42-SS-SS-P1-30-S1-P1-L1-S1-P1-L1-S1-P1-L1-S1-P2-L2-S2-E1-E2-DYW
LOC_Os01g05860	Os01g0151900	Chr1	2805584 - 2808152	+ strand	1	P	9	145-P-P-P-P-P-P-P-32-P-P-41
LOC_Os01g06000	Os01g0153250	Chr1	2867272 - 2862560	- strand	3	P	20	162-P-P-P-P-P-P-P-P-P-P-P-P-P-P-P-P-P-P-P-P-142
LOC_Os01g07340	Os01g0167750	Chr1	3467520 - 3465634	- strand	0	P	9	134-P-P-P-137-P-P-P-P-P-P-38
LOC_Os01g07610	Os01g0170800	Chr1	3661688 - 3664319	+ strand	0	P	9	9-P-P-P-P-P-P-P-P-P-24
LOC_Os01g08120	Os01g0176300	Chr1	3929447 - 3927450	- strand	0	PLS	13	15-P1-L1-S1-P1-L1-S1-SS-P1-L1-S1-P1-L1-S1-205
LOC_Os01g10090	Os01g0197450	Chr1	5262898 - 5261189	- strand	0	DYW	15	42-SS-P1-P1-L1-S1-P1-P1-L1-S1-P2-L2-S2-E1-E2-DYW
LOC_Os01g10800	Os01g0205200	Chr1	5767959 - 5764652	- strand	0	DYW	26	90-L1-S1-P1-L1-S1-P1-L1-S1-P1-L1-S1-P1-L1-S1-P1-L1-S1-P1-L1-S1-P2-L2-S2-E1-E2-DYW
LOC_Os01g12810	Os01g0228400	Chr1	7092032 - 7095355	+ strand	2	P	12	78-P-P-P-P-P-P-P-P-P-P-P-P-131
LOC_Os01g15530	Os01g0260000	Chr1	8732427 - 8734486	+ strand	0	DYW	12	74-L1-S1-SS-P1-L1-S1-P2-L2-S2-E1-E2-DYW
LOC_Os01g15840	Os01g0263400	Chr1	8925372 - 8921590	- strand	0	P	21	301-P-P-P-P-P-P-P-P-P-P-P-P-137-P-P-P-P-P-P-P-P-83-P
LOC_Os01g17320	Os01g0280400	Chr1	9962629 - 9966966	+ strand	2	P	6	242-P-34-P-67-P-P-P-P-57
LOC_Os01g19380	Os01g0299150	Chr1	10965000 - 10968073	+ strand	3	PLS	13	2-SS-P1-L1-S1-P1-L1-S1-P1-L1-S1-P2-L2-S2-24
LOC_Os01g19490	Os01g0301000	Chr1	11068774 - 11064694	- strand	1	P	10	87-P-34-P-P-P-P-P-P-P-P-P-47
LOC_Os01g19529	Os01g0301500	Chr1	11083482 - 11078199	- strand	1	P	7	79-P-36-P-P-P-P-37-P-P-87
LOC_Os01g19548	Os01g0301700	Chr1	11093987 - 11089051	- strand	1	P	9	71-P-33-P-P-P-P-P-P-P-P-87
LOC_Os01g25270	Os01g0355100	Chr1	14264078 - 14267208	+ strand	0	DYW	22	3-L1-S1-P1-32-S1-P1-L1-S1-P1-L1-S1-P1-L1-S1-P1-L1-S1-P2-L2-S2-E1-E2-DYW
LOC_Os01g25530	Os01g0357800	Chr1	14471242 - 14476738	+ strand	0	E2	22	44-L1-S1-P1-L1-S1-P1-L1-S1-P1-L1-S1-P1-L1-S1-P1-L1-S1-P2-L2-S2-E1-E2-15
LOC_Os01g27650	Os01g0374200	Chr1	15421118 - 15418911	- strand	0	DYW	20	11-L1-S1-P1-L1-S1-P1-L1-S1-P1-L1-S1-P1-L1-S1-P2-L2-S2-E1-E2-DYW
LOC_Os01g29430	Os01g0390600	Chr1	16495357 - 16503329	+ strand	0	E2	19	7-L1-S1-SS-P1-L1-S1-SS-P1-L1-S1-SS-P1-L1-S1-P2-L2-S2-E1-E2-10
LOC_Os01g32090	Os01g0505500	Chr1	17567805 - 17559698	- strand	0	P	10	153-P-P-P-P-P-P-P-P-P-P-37
LOC_Os01g32170	Os01g0506100	Chr1	17605172 - 17607576	+ strand	0	P	9	102-P-P-P-P-P-P-P-P-P-114
LOC_Os01g33070	Os01g0514450	Chr1	18176535 - 18177876	+ strand	1	E2	9	41-SS-P1-25-L1-S1-P2-L2-S2-E1-E2-10
LOC_Os01g36540	Os01g0545900	Chr1	20280855 - 20282564	+ strand	0	E2	16	8-L1-S1-P1-L1-S1-P1-L1-S1-P1-L1-S1-P2-L2-S2-E1-E2-12
LOC_Os01g36600	Os01g0546500	Chr1	20314180 - 20312945	- strand	0	P	4	170-P-P-P-P-32
LOC_Os01g36610	Os01g0546700	Chr1	20314316 - 20316106	+ strand	0	P	10	174-P-P-P-P-P-35-P-P-P-P-P-37
LOC_Os01g37870	Os01g0559500	Chr1	21195432 - 21202961	+ strand	9	P	11	87-P-34-P-P-P-P-P-P-P-P-P-P-143
LOC_Os01g40680	Os01g0589400	Chr1	22994171 - 22992552	- strand	0	E1	14	20-SS-SS-SS-P1-L1-S1-SS-P1-L1-S1-P2-L2-S2-E1-41
LOC_Os01g40720	Os01g0589900	Chr1	23008941 - 23005753	- strand	0	DYW	25	99-S1-P1-L1-S1-P1-L1-S1-P1-L1-S1-P1-L1-S1-P1-L1-S1-P1-L1-S1-P2-L2-S2-E1-E2-DYW
LOC_Os01g41650	Os01g0600400	Chr1	23581143 - 23584760	+ strand	0	DYW	23	59-L1-S1-P1-L1-S1-P1-L1-S1-P1-L1-S1-P1-L1-S1-P1-L1-S1-P2-L2-S2-E1-E2-DYW
LOC_Os01g42280	Os01g0607800	Chr1	23969757 - 23972311	+ strand	0	PLS	16	74-L1-S1-P1-L1-S1-P1-L1-S1-P1-L1-S1-P1-P1-P1-L1-S1
LOC_Os01g42620	Os01g0611900	Chr1	24245230 - 24239930	- strand	0	P	19	106-P-P-P-P-P-P-P-P-P-P-P-P-P-P-P-P-P-P-P-30
LOC_Os01g42990	Os01g0616600	Chr1	24484549 - 24487831	+ strand	4	P	4	154-P-P-P-P-346
LOC_Os01g45840	Os01g0646000	Chr1	26036642 - 26039158	+ strand	0	PLS	7	16-L1-S1-P1-L1-S1-P1-L1
LOC_Os01g46230	Os01g0651100	Chr1	26293205 - 26295001	+ strand	0	DYW	12	14-L1-S1-P1-70-P1-L1-S1-P2-L2-S2-E1-E2-DYW
LOC_Os01g48140	Os01g0672166	Chr1	27570473 - 27565832	- strand	4	P	6	205-P-P-P-P-32-P-P-134
LOC_Os01g48380	Os01g0674700	Chr1	27725582 - 27731537	+ strand	8	P	10	475-P-P-P-14-P-P-P-P-P-P-P-143
LOC_Os01g51790	Os01g0715700	Chr1	29780279 - 29783148	+ strand	2	DYW	13	154-P1-L1-S1-SS-P1-L1-S1-P2-L2-S2-E1-E2-DYW
LOC_Os01g51810	Os01g0715900	Chr1	29788237 - 29786135	- strand	0	DYW	17	18-SS-P1-L1-S1-SS-P1-L1-S1-P1-L1-S1-P2-L2-S2-E1-E2-DYW
LOC_Os01g53610	Os01g0737900	Chr1	30779393 - 30782727	+ strand	1	DYW	8	400-P1-L1-S1-P2-L2-S2-E1-22-DYW
LOC_Os01g54380	Os01g0747600	Chr1	31288094 - 31286182	+ strand	0	P	6	135-P-P-P-P-P-P-29
LOC_Os01g55070	Os01g0754700	Chr1	31664293 - 31661724	- strand	0	E1	17	11-P1-34-S1-P1-29-S1-P1-L1-S1-P1-31-S1-SS-P1-L1-S1-P2-L2-S2-E1
LOC_Os01g55290	Os01g0757700	Chr1	31830152 - 31825966	- strand	4	P	2	124-P-P-100
LOC_Os01g55960	Os01g0764950	Chr1	32232573 - 32231125	- strand	0	E2	10	115-L1-SS-P1-L1-S1-P2-L2-S2-E1-E2-27
LOC_Os01g57410	Os01g0783100	Chr1	33182589 - 33186141	+ strand	0	P	18	42-P-P-P-P-P-P-P-P-P-P-P-P-P-P-P-P-P-P-18
LOC_Os01g57630	Os01g0785700	Chr1	33318035 - 33322910	+ strand	0	P	6	161-P-P-P-P-P-P-61
LOC_Os01g57900	Os01g0788900	Chr1	33481343 - 33478984	- strand	0	P	9	233-P-34-P-45-P-P-P-P-P-P-P-42
LOC_Os01g58080	Os01g0793200	Chr1	33593744 - 33597339	+ strand	0	P	6	168-P-P-P-P-P-P-12
LOC_Os01g58630	Os01g0800400	Chr1	33893707 - 33895999	+ strand	0	E2	11	45-L1-S1-SS-P1-L1-S1-P2-L2-S2-E1-E2-21
LOC_Os01g59890	Os01g0814300	Chr1	34636151 - 34639624	+ strand	1	DYW	13	60-SS-P1-L1-S1-P1-L1-S1-P2-L2-S2-E1-E2-DYW
LOC_Os01g60000	Os01g0815900	Chr1	34689745 - 34685701	- strand	1	E2	12	54-P1-L1-S1-SS-P1-L1-S1-P2-L2-S2-E1-E2-11
LOC_Os01g60010	Os01g0816000	Chr1	34689869 - 34691517	+ strand	0	P	9	146-P-P-P-P-P-P-P-32-P-P-38
LOC_Os01g60250	Os01g0818200	Chr1	34845610 - 34841616	- strand	0	DYW	14	39-S1-65-SS-P1-L1-S1-P1-L1-S1-P2-L2-S2-E1-E2-DYW
LOC_Os01g60430	Os01g0819800	Chr1	34946618 - 34949027	+ strand	0	DYW	15	22-P1-L1-S1-P1-L1-SS-P1-L1-S1-P2-L2-S2-E1-E2-DYW
LOC_Os01g61630	Os01g0833000	Chr1	35658744 - 35661037	+ strand	0	P	13	127-P-P-P-P-P-P-P-P-P-P-P-P-P-74
LOC_Os01g62220	Os01g0839400	Chr1	36011650 - 36013020	+ strand	0	DYW	13	5-P1-L1-S1-SS-P1-L1-S1-P2-L2-S2-E1-E2-DYW
LOC_Os01g62400	Os01g0841400	Chr1	36117169 - 36118387	+ strand	2	P	2	50-P-P-22
LOC_Os01g62910	Os01g0848300	Chr1	36442944 - 36438948	- strand	0	DYW	14	77-L1-S1-P1-L1-S1-P1-L1-S1-P2-L2-S2-E1-E2-DYW
LOC_Os01g63400	Os01g0852900	Chr1	36732836 - 36737401	+ strand	0	P	16	118-P-P-P-P-P-P-P-P-P-P-P-P-P-P-P-P-19
LOC_Os01g65840	Os01g0880900	Chr1	38228440 - 38226380	- strand	0	E2	14	54-L1-S1-SS-SS-SS-SS-P1-L1-S1-P2-L2-S2-E1-E2-27
LOC_Os01g66160	Os01g0884800	Chr1	38435460 - 38437074	+ strand	0	DYW	11	8-P1-34-S1-P1-L1-S1-P2-L2-S2-E1-E2-DYW
LOC_Os01g67210	Os01g0897500	Chr1	39000682 - 39002903	+ strand	0	P	8	222-P-P-P-36-P-P-P-P-P-25
LOC_Os01g68070	Os01g0908800	Chr1	39577048 - 39580186	+ strand	0	P	9	192-P-P-P-P-P-P-P-P-P
LOC_Os01g68490	Os01g0912900	Chr1	39799341 - 39794226	- strand	0	E2	14	45-P1-L1-S1-SS-SS-SS-P1-L1-S1-P2-L2-S2-E1-E2-21
LOC_Os01g68524	Os01g0913400	Chr1	39819555 - 39811722	- strand	2	E2	18	89-SS-P1-L1-S1-P1-L1-S1-P1-L1-S1-P1-L1-S1-P2-L2-S2-E1-E2-15
None	Os01g0913800	Chr1	39824933 - 39826647	+ strand	0	P	9	143-P-P-P-P-P-P-P-P-P-24
LOC_Os01g68610	Os01g0914600	Chr1	39851426 - 39849645	- strand	0	DYW	15	80-P1-L1-S1-SS-SS-SS-P1-L1-S1-P2-L2-S2-E1-E2-DYW
LOC_Os01g71180	Os01g0938000	Chr1	41183800 - 41186550	+ strand	0	E2	24	97-S1-P1-L1-S1-P1-L1-S1-P1-L1-S1-P1-L1-S1-P1-L1-S1-P1-L1-S1-P2-L2-S2-E1-E2-8
LOC_Os01g72930	Os01g0959600	Chr1	42297255 - 42300253	+ strand	1	DYW	19	42-SS-P1-L1-S1-P1-L1-S1-P1-L1-S1-P1-L1-S1-P2-L2-S2-E1-E2-DYW
LOC_Os01g73690	Os01g0968000	Chr1	42699059 - 42695091	- strand	5	P	3	65-P-40-P-P-338
LOC_Os01g73950	Os01g0970900	Chr1	42842621 - 42837592	- strand	0	P	8	206-P-P-37-P-P-P-P-P-32-P-17
LOC_Os01g74600	Os01g0977400	Chr1	43196120 - 43198668	+ strand	0	DYW	19	56-SS-P1-L1-S1-P1-L1-S1-P1-L1-S1-P1-L1-S1-P2-L2-S2-E1-E2-DYW
LOC_Os02g01610	Os02g0106300	Chr2	354294 - 350791	- strand	0	DYW	19	11-L1-S1-SS-P1-L1-S1-SS-P1-L1-S1-P1-L1-S1-P2-L2-S2-E1-E2-DYW
LOC_Os02g02020	Os02g0110400	Chr2	564487 - 561823	- strand	0	P	16	99-P-P-P-P-P-P-P-P-P-P-P-P-P-P-P-32-P-45
None	Os02g0116100	Chr2	857835 - 859421	+ strand	1	E2	14	L1-S1-P1-L1-S1-SS-P1-L1-S1-P2-L2-S2-E1-E2-58
LOC_Os02g02590	Os02g0118000	Chr2	941308 - 938314	- strand	0	P	6	187-P-34-P-37-P-P-P-P-17
LOC_Os02g02740	Os02g0119700	Chr2	1039710 - 1038334	- strand	0	P	6	102-P-36-P-P-P-P-P-19
LOC_Os02g02770	Os02g0120000	Chr2	1050120 - 1047595	- strand	1	P	4	151-P-P-P-P-205
LOC_Os02g02950	Os02g0121900	Chr2	1154674 - 1157039	+ strand	0	P	16	48-P-P-P-P-P-P-P-P-P-P-P-P-P-P-P-P-3
LOC_Os02g03420	Os02g0126500	Chr2	1394865 - 1397141	+ strand	0	E2	10	69-L1-S1-P1-L1-S1-P2-L2-S2-E1-E2-11
LOC_Os02g03530	Os02g0127600	Chr2	1433310 - 1436998	+ strand	0	P	17	184-P-30-P-P-P-P-P-P-P-P-P-P-P-P-P-P-75-P-P-23
LOC_Os02g03930	Os02g0132100	Chr2	1672318 - 1667744	- strand	1	P	17	149-P-P-P-P-P-P-P-P-P-P-23-P-P-P-P-P-P-P-109
LOC_Os02g03970	Os02g0132600	Chr2	1716927 - 1708915	- strand	14	P	8	89-P-37-P-35-P-P-32-P-P-33-P-37-P-93
LOC_Os02g05720	None	Chr2	2812237 - 2816193	+ strand	1	DYW	24	33-SS-SS-SS-SS-SS-P1-L1-SS-SS-SS-SS-P1-L1-S1-SS-P1-L1-S1-P2-L2-S2-E1-E2-DYW
LOC_Os02g06880	Os02g0164600	Chr2	3465970 - 3469079	+ strand	0	E2	11	85-P1-L1-S1-P1-L1-S1-P2-L2-S2-E1-E2-17
LOC_Os02g07050	Os02g0167200	Chr2	3617164 - 3614624	- strand	1	E2	20	7-L1-S1-SS-P1-L1-S1-P1-L1-S1-P1-L1-66-S1-P1-L1-S1-P2-L2-S2-E1-E2-57
LOC_Os02g07360	Os02g0170000	Chr2	3798022 - 3800737	+ strand	6	P	12	174-P-P-P-P-P-P-P-P-P-P-P-P-2
LOC_Os02g09800	Os02g0191200	Chr2	5054309 - 5058039	+ strand	3	DYW	18	36-SS-P1-L1-S1-SS-P1-L1-S1-SS-P1-L1-S1-P2-L2-S2-E1-E2-DYW
LOC_Os02g13340	Os02g0226900	Chr2	7115786 - 7119634	+ strand	1	P	13	118-P-32-P-P-P-P-P-P-P-P-P-P-P-P-35
LOC_Os02g16650	Os02g0266200	Chr2	9510002 - 9514048	+ strand	1	P	14	122-P-P-P-P-P-P-P-P-P-P-P-P-P-P-17
LOC_Os02g17360	Os02g0273800	Chr2	9985907 - 9981497	- strand	5	P	3	204-P-113-P-P-325
LOC_Os02g18810	Os02g0290000	Chr2	10960622 - 10968060	+ strand	0	DYW	25	54-P1-L1-S1-P1-L1-S1-P1-L1-S1-P1-L1-S1-P1-L1-S1-SS-P1-L1-S1-P2-L2-S2-E1-E2-DYW
LOC_Os02g20160	Os02g0304800	Chr2	11876336 - 11879831	+ strand	0	P	11	139-P-P-P-P-P-P-P-P-P-P-P-12
LOC_Os02g21070	Os02g0315200	Chr2	12493561 - 12492610	- strand	1	P	3	104-P-16-P-P-3
LOC_Os02g21580	Os02g0321000	Chr2	12817130 - 12815514	- strand	1	P	11	51-P-P-19-P-P-P-P-P-P-P-P-P-66
LOC_Os02g26890	Os02g0468500	Chr2	15788474 - 15789994	+ strand	0	P	10	83-P-73-P-P-P-P-P-P-P-P-P
LOC_Os02g26940	Os02g0468800	Chr2	15825977 - 15821478	- strand	0	PLS	14	51-L1-S1-P1-L1-S1-P1-L1-S1-P1-L1-S1-P2-L2-S2-79
LOC_Os02g27070	Os02g0470000	Chr2	15919906 - 15916061	- strand	1	P	17	53-P-P-P-P-P-P-P-P-P-P-P-P-P-P-P-P-P-17
LOC_Os02g32780	Os02g0529900	Chr2	19469360 - 19466313	- strand	0	E1	20	35-SS-P1-L1-S1-P1-L1-S1-P1-L1-75-S1-P1-L1-S1-P1-L1-S1-P2-L2-S2-E1-1
LOC_Os02g34700	Os02g0552100	Chr2	20816101 - 20817861	+ strand	0	DYW	12	64-L1-13-S1-SS-P1-L1-S1-P2-L2-S2-E1-E2-DYW
LOC_Os02g34960	Os02g0555100	Chr2	20966831 - 20969333	+ strand	1	DYW	16	28-L1-S1-SS-P1-L1-S1-SS-P1-L1-S1-P2-L2-S2-E1-E2-DYW
LOC_Os02g35750	Os02g0565400	Chr2	21471731 - 21475633	+ strand	0	P	14	64-P-P-P-P-P-P-P-P-P-P-P-P-P-P-12
LOC_Os02g37140	Os02g0582300	Chr2	22457747 - 22452697	- strand	0	P	19	152-P-P-P-P-P-P-P-P-P-P-P-P-P-P-17-P-P-P-P-P-15
LOC_Os02g38950	Os02g0601600	Chr2	23538347 - 23540253	+ strand	0	P	9	115-P-P-P-P-P-P-P-P-37-P-34
LOC_Os02g39820	Os02g0611400	Chr2	24059188 - 24062721	+ strand	1	P	8	345-P-P-P-P-P-P-P-34-P-25
LOC_Os02g40750	Os02g0620800	Chr2	24698448 - 24696856	- strand	0	DYW	15	6-L1-S1-P1-L1-S1-SS-P1-L1-S1-P2-L2-S2-E1-E2-DYW
LOC_Os02g41560	Os02g0625100	Chr2	24923868 - 24925349	+ strand	0	E2	12	70-L1-S1-SS-SS-P1-L1-S1-P2-L2-S2-E1-E2-20
LOC_Os02g42210	Os02g0633200	Chr2	25392975 - 25394765	+ strand	0	P	6	175-P-P-P-P-P-P-70
LOC_Os02g43080	Os02g0644600	Chr2	25940341 - 25944110	+ strand	1	P	20	98-P-20-P-P-P-P-P-P-P-P-P-P-P-P-P-P-P-P-P-P-P-44
LOC_Os02g44480	Os02g0663900	Chr2	26924209 - 26922512	- strand	0	E2	16	5-L1-S1-P1-L1-S1-P1-L1-S1-P1-L1-S1-P2-L2-S2-E1-E2-19
LOC_Os02g44970	Os02g0670700	Chr2	27240720 - 27238657	- strand	0	E2	20	P1-L1-S1-P1-L1-S1-P1-L1-S1-P1-L1-S1-P1-L1-S1-P2-L2-S2-E1-E2-15
LOC_Os02g45590	Os02g0679200	Chr2	27740939 - 27735847	- strand	5	P	8	338-P-P-P-P-P-P-P-P-163
None	Os02g0680500	Chr2	27770811 - 27773155	+ strand	0	E2	9	55-S1-P1-L1-S1-P2-L2-S2-E1-E2-60
LOC_Os02g46980	Os02g0697500	Chr2	28683849 - 28681681	- strand	1	DYW	12	102-P1-L1-S1-P1-L1-S1-P2-L2-S2-E1-E2-DYW
LOC_Os02g47360	Os02g0702000	Chr2	28917800 - 28920757	+ strand	1	P	8	146-P-P-P-79-P-P-P-34-P-P-246
LOC_Os02g48122	Os02g0711100	Chr2	29465660 - 29463827	- strand	0	P	7	105-P-33-P-P-76-P-P-P-P-30
LOC_Os02g49830	Os02g0730900	Chr2	30449508 - 30448042	- strand	0	DYW	12	61-L1-S1-SS-P1-L1-S1-P2-L2-S2-E1-E2-DYW
LOC_Os02g50280	Os02g0735800	Chr2	30698990 - 30701615	+ strand	0	PLS	16	58-SS-35-P1-L1-S1-P1-L1-S1-P1-L1-S1-P1-L1-S1-P1-L1-S1-17
LOC_Os02g51480	Os02g0750400	Chr2	31529599 - 31531859	+ strand	1	P	9	120-P-P-P-P-P-P-P-P-P-55
LOC_Os02g52220	Os02g0759500	Chr2	31975598 - 31978222	+ strand	0	P	8	220-P-P-P-P-P-P-P-P-53
LOC_Os02g53050	Os02g0769900	Chr2	32464628 - 32462322	- strand	0	DYW	12	100-L1-S1-SS-P1-L1-S1-P2-L2-S2-E1-E2-DYW
LOC_Os02g55020	Os02g0793200	Chr2	33706516 - 33708848	+ strand	0	P	12	22-P-P-P-P-P-P-P-P-P-P-P-P-35
LOC_Os02g55310	Os02g0796400	Chr2	33859405 - 33857140	- strand	1	P	8	80-P-34-P-P-P-P-35-P-P-P-87
LOC_Os02g57340	Os02g0818800	Chr2	35122839 - 35126816	+ strand	0	E1	14	50-P1-L1-S1-P1-L1-S1-SS-P1-L1-S1-P2-L2-S2-E1-37
LOC_Os02g57800	Os02g0824000	Chr2	35403096 - 35400295	- strand	0	P	25	13-P-24-P-P-P-P-P-P-P-P-P-P-P-P-P-P-P-P-P-P-P-P-P-P-P-P-30
LOC_Os02g58139	Os02g0827900	Chr2	35575947 - 35572375	- strand	1	P	8	249-P-P-P-P-P-P-P-P-51
LOC_Os02g58300	Os02g0829800	Chr2	35676431 - 35674797	+ strand	0	P	7	114-P-P-P-45-P-P-P-P-20
LOC_Os02g58330	Os02g0830000	Chr2	35681629 - 35683776	+ strand	0	DYW	12	79-L1-S1-SS-P1-L1-S1-P2-L2-S2-E1-E2-DYW
LOC_Os02g58620	Os02g0833050	Chr2	35822996 - 35829631	+ strand	10	E1	14	162-S1-P1-L1-S1-P1-L1-S1-P1-L1-S1-P2-L2-S2-E1-464
LOC_Os03g02430	Os03g0115300	Chr3	862777 - 861240	- strand	2	P	11	52-P-P-P-P-P-P-P-P-P-P-P-9
LOC_Os03g02762	Os03g0119700	Chr3	1076131 - 1079382	+ strand	1	P	6	178-P-P-P-P-P-P-39
LOC_Os03g04390	Os03g0136700	Chr3	2018323 - 2014777	- strand	0	DYW	19	40-SS-P1-L1-S1-P1-L1-S1-P1-L1-S1-P1-L1-S1-P2-L2-S2-E1-E2-DYW
None	Os03g0158900	Chr3	3156837 - 3158309	+ strand	1	E2	10	95-L1-S1-P1-L1-S1-P2-L2-S2-E1-E2-57
LOC_Os03g06370	Os03g0159700	Chr3	3186739 - 3190051	+ strand	1	P	7	95-P-P-P-P-70-P-P-P
LOC_Os03g06710	Os03g0162900	Chr3	3407989 - 3413958	+ strand	0	P	17	140-P-P-P-P-P-P-P-P-P-P-P-P-P-P-P-P-P-86
LOC_Os03g06910	Os03g0165100	Chr3	3504478 - 3502532	- strand	0	P	14	155-P-P-P-P-P-P-P-P-P-P-P-P-P-P-3
LOC_Os03g07220	Os03g0168400	Chr3	3690005 - 3694437	+ strand	4	P	24	188-P-P-P-P-P-P-P-P-P-136-P-P-P-P-68-P-P-P-P-P-P-P-P-P-P-P-106
LOC_Os03g07234	Os03g0168550	Chr3	3701586 - 3700039	- strand	0	E2	14	11-S1-P1-L1-S1-SS-SS-P1-L1-S1-P2-L2-S2-E1-E2-32
LOC_Os03g07330	Os03g0169300	Chr3	3724584 - 3726496	+ strand	0	E2	12	85-P1-L1-S1-SS-P1-L1-S1-P2-L2-S2-E1-E2-15
LOC_Os03g08680	Os03g0185200	Chr3	4476109 - 4472456	- strand	5	E2	11	61-S1-P1-L1-S1-P1-33-S1-P2-L2-S2-E1-E2-110
LOC_Os03g10420	Os03g0201400	Chr3	5304975 - 5307365	+ strand	0	P	17	134-P-38-P-P-P-P-P-P-P-P-P-P-P-P-P-P-36-P-P
LOC_Os03g11020	Os03g0208600	Chr3	5669923 - 5672004	+ strand	0	P	9	109-P-40-P-P-P-P-P-P-P-P-71
LOC_Os03g11310	Os03g0211600	Chr3	5817877 - 5820748	+ strand	1	P	12	151-P-P-P-P-P-P-P-P-P-P-P-P-15
LOC_Os03g11670	Os03g0215900	Chr3	6091523 - 6089248	- strand	0	P	10	148-P-P-P-P-P-P-P-P-P-66-P-109
LOC_Os03g11690	Os03g0216300	Chr3	6115338 - 6118762	+ strand	0	P	11	50-P-P-33-P-P-P-P-P-P-P-P-P-71
LOC_Os03g11700	Os03g0216400	Chr3	6120196 - 6118855	- strand	0	PLS	9	7-P1-L1-S1-P1-L1-S1-P2-L2-S2-80
LOC_Os03g12430	Os03g0225300	Chr3	6565219 - 6563354	- strand	0	P	8	119-P-32-P-P-P-P-P-P-P-35
LOC_Os03g13230	Os03g0235200	Chr3	7136651 - 7138900	+ strand	0	DYW	13	93-SS-P1-L1-S1-P1-L1-S1-P2-L2-S2-E1-E2-DYW
LOC_Os03g13830	Os03g0241800	Chr3	7499362 - 7496050	- strand	5	DYW	14	53-S1-P1-L1-S1-P1-34-P1-L1-S1-P2-L2-S2-E1-E2-DYW
LOC_Os03g16450	Os03g0271300	Chr3	9074313 - 9076863	+ strand	0	E2	13	5-P1-L1-S1-P1-P1-P1-L1-S1-P2-L2-S2-E1-E2-11
LOC_Os03g17510	Os03g0283500	Chr3	9732973 - 9730414	- strand	0	E2	16	13-L1-S1-P1-L1-S1-P1-L1-S1-31-P1-L1-S1-P2-L2-S2-E1-E2-7
LOC_Os03g17634	Os03g0284900	Chr3	9822129 - 9797352	- strand	11	P	10	211-P-P-33-P-P-P-P-34-P-P-P-P-186
LOC_Os03g18620	Os03g0297700	Chr3	10428927 - 10433732	+ strand	1	P	2	127-P-P-50
LOC_Os03g19650	Os03g0309800	Chr3	11048488 - 11053446	+ strand	1	P	11	110-P-P-P-P-P-P-P-P-P-P-P-3
LOC_Os03g19980	Os03g0314400	Chr3	11252327 - 11255319	+ strand	0	E2	17	70-P1-L1-S1-SS-SS-P1-L1-S1-SS-P1-L1-S1-P2-L2-S2-E1-E2-13
LOC_Os03g20190	Os03g0317100	Chr3	11412715 - 11415488	+ strand	2	DYW	18	16-SS-SS-SS-SS-SS-SS-SS-SS-SS-P1-L1-S1-P2-L2-S2-E1-E2-DYW
LOC_Os03g21780	Os03g0336000	Chr3	12444923 - 12447928	+ strand	0	P	11	127-P-P-P-P-P-P-P-P-P-P-P-26
LOC_Os03g24880	Os03g0363700	Chr3	14176267 - 14174526	- strand	0	P	10	184-P-P-P-P-P-P-P-P-P-P-30
LOC_Os03g25380	Os03g0369700	Chr3	14512480 - 14514592	+ strand	0	E2	13	60-S1-P1-L1-S1-SS-P1-L1-S1-P2-L2-S2-E1-E2-10
LOC_Os03g27880	Os03g0396200	Chr3	16018739 - 16016493	- strand	0	DYW	18	31-P1-L1-S1-P1-L1-S1-P1-L1-S1-P1-L1-S1-P2-L2-S2-E1-E2-DYW
LOC_Os03g28270	Os03g0400800	Chr3	16265284 - 16257137	- strand	9	P	5	965-P-P-P-P-32-P-252
LOC_Os03g32090	Os03g0435200	Chr3	18355904 - 18359839	+ strand	3	PLS	14	5-L1-S1-SS-P1-33-S1-P1-L1-S1-P1-L1-S1-P2-L2-S2-116
LOC_Os03g32620	Os03g0441400	Chr3	18682844 - 18677824	- strand	0	DYW	20	58-L1-S1-P1-L1-S1-P1-L1-S1-P1-L1-S1-P1-L1-S1-P2-L2-S2-E1-E2-DYW
LOC_Os03g37260	Os03g0569800	Chr3	20650253 - 20653294	+ strand	0	P	17	46-P-P-P-P-P-P-P-P-P-P-P-P-P-P-P-P-P-9
LOC_Os03g38580	Os03g0582100	Chr3	21411259 - 21409003	- strand	0	DYW	14	70-L1-S1-P1-L1-S1-P1-L1-S1-P2-L2-S2-E1-E2-DYW
LOC_Os03g40020	Os03g0597200	Chr3	22238894 - 22233268	- strand	0	P	17	73-P-37-P-P-P-P-P-P-P-P-P-P-P-P-P-P-P-33-P-3
LOC_Os03g40690	None	Chr3	22624156 - 22628484	+ strand	3	P	23	107-P-17-P-P-P-P-P-P-P-51-P-P-P-P-P-P-P-P-P-P-P-P-P-P-P-45
LOC_Os03g42650	Os03g0624800	Chr3	23738885 - 23746139	+ strand	0	PLS	9	34-SS-P1-L1-S1-P1-30-P1-P1-L1-S1-83
LOC_Os03g43470	Os03g0635000	Chr3	24252399 - 24250816	- strand	0	E1	11	98-P1-L1-S1-SS-P1-L1-S1-P2-L2-S2-E1-52
LOC_Os03g44210	Os03g0644200	Chr3	24845659 - 24843226	- strand	0	PLS	15	114-S1-P1-L1-S1-P1-L1-S1-P1-L1-S1-P1-L1-S1-P1-L1
LOC_Os03g49464	Os03g0701400	Chr3	28151930 - 28159181	+ strand	0	DYW	21	77-L1-S1-SS-SS-P1-L1-S1-SS-P1-L1-S1-SS-P1-L1-S1-P2-L2-S2-E1-E2-DYW
LOC_Os03g49930	None	Chr3	28469339 - 28466953	- strand	2	PLS	3	153-S1-P1-P1
LOC_Os03g50500	Os03g0712900	Chr3	28830826 - 28836835	+ strand	0	P	14	121-P-33-P-P-P-P-P-P-P-P-99-P-P-P-P-P-22
LOC_Os03g51840	Os03g0728200	Chr3	29730344 - 29732399	+ strand	0	P	10	160-P-P-P-P-P-P-P-P-P-P-90
LOC_Os03g52475	Os03g0735200	Chr3	30116657 - 30115650	- strand	0	PLS	8	11-L1-S1-P1-L1-S1-P2-L2-S2-52
LOC_Os03g52620	Os03g0736200	Chr3	30179543 - 30181178	+ strand	0	P	6	132-P-P-13-P-P-P-P-50
LOC_Os03g53170	Os03g0743200	Chr3	30502405 - 30507088	+ strand	0	E2	14	127-L1-S1-P1-L1-S1-SS-P1-L1-S1-P2-L2-S2-E1-E2-9
LOC_Os03g53490	Os03g0746400	Chr3	30676787 - 30679242	+ strand	0	P	10	165-P-P-P-P-P-P-P-P-P-P-40
LOC_Os03g55340	Os03g0761300	Chr3	31480148 - 31483288	+ strand	0	P	11	P-65-P-P-P-P-P-P-P-P-P-P-37
LOC_Os03g56400	Os03g0775400	Chr3	32153382 - 32150804	- strand	0	DYW	20	25-L1-S1-SS-P1-L1-S1-SS-P1-L1-S1-SS-P1-L1-S1-P2-L2-S2-E1-E2-DYW
LOC_Os03g56850	Os03g0781100	Chr3	32388963 - 32392220	+ strand	1	DYW	23	38-L1-S1-P1-L1-S1-P1-L1-S1-P1-L1-S1-P1-L1-S1-P1-L1-S1-P2-L2-S2-E1-E2-DYW
LOC_Os03g56960	Os03g0782900	Chr3	32443979 - 32440882	- strand	1	P	6	321-P-P-P-P-P-P-74
LOC_Os03g58100	Os03g0795200	Chr3	33078794 - 33080823	+ strand	0	DYW	14	24-L1-S1-P1-L1-S1-P1-L1-S1-P2-L2-S2-E1-E2-DYW
LOC_Os03g58120	Os03g0795400	Chr3	33091454 - 33095134	+ strand	2	P	16	97-P-P-P-P-P-P-P-P-P-P-P-P-P-P-P-35-P-56
LOC_Os03g59264	Os03g0807400	Chr3	33750440 - 33744357	- strand	8	E1	18	81-S1-P1-L1-S1-P1-P1-P1-L1-S1-P1-P1-P1-L1-S1-P2-L2-S2-E1-486
LOC_Os03g60200	Os03g0816600	Chr3	34238474 - 34241647	+ strand	0	DYW	15	40-L1-S1-SS-P1-L1-S1-P1-L1-S1-P2-L2-S2-E1-E2-DYW
LOC_Os03g60690	Os03g0821700	Chr3	34496857 - 34493228	- strand	0	DYW	11	125-L1-S1-P1-L1-S1-P2-L2-S2-E1-E2-DYW
LOC_Os03g60910	Os03g0824100	Chr3	34614454 - 34609761	- strand	4	P	14	11-P-27-P-P-P-P-P-P-P-P-P-P-P-P-P-162
LOC_Os03g62400	None	Chr3	35349027 - 35345170	- strand	2	DYW	19	9-S1-P1-L1-S1-P1-L1-S1-P1-L1-S1-P1-L1-S1-P2-L2-S2-E1-E2-DYW
LOC_Os03g62690	Os03g0844000	Chr3	35474093 - 35479956	+ strand	13	DYW	17	47-SS-P1-L1-S1-P1-33-S1-P1-32-S1-P1-L1-S1-P2-L2-S2-E1-E2-DYW
LOC_Os03g63260	Os03g0849700	Chr3	35741826 - 35748174	+ strand	0	E2	20	2-L1-SS-SS-SS-P1-L1-S1-SS-P1-L1-S1-SS-P1-L1-S1-P2-L2-S2-E1-E2-9
LOC_Os03g63510	Os03g0852000	Chr3	35882905 - 35877542	- strand	0	E2	12	7-P1-L1-S1-SS-P1-L1-S1-P2-L2-S2-E1-E2-16
LOC_Os03g63560	Os03g0852700	Chr3	35903066 - 35900686	- strand	0	E2	11	106-S1-P1-L1-S1-P1-L1-S1-32-L2-S2-E1-E2-2
LOC_Os03g63910	Os03g0856100	Chr3	36107251 - 36110942	+ strand	2	P	9	171-P-P-P-P-P-P-P-P-P-313
LOC_Os03g64370	Os03g0861900	Chr3	36384991 - 36386913	+ strand	0	PLS	18	8-P1-L1-S1-P1-L1-S1-P1-L1-S1-P1-L1-S1-P1-L1-S1-P2-L2-S2-14
LOC_Os04g01990	Os04g0110500	Chr4	616346 - 613779	- strand	0	DYW	15	9-L1-S1-P1-L1-S1-SS-P1-L1-S1-P2-L2-S2-E1-E2-DYW
LOC_Os04g02850	Os04g0118700	Chr4	1110873 - 1113296	+ strand	0	DYW	20	9-L1-S1-P1-L1-S1-P1-L1-S1-P1-L1-S1-P1-L1-S1-P2-L2-S2-E1-E2-DYW
LOC_Os04g14130	Os04g0218100	Chr4	7901861 - 7893474	- strand	0	DYW	21	27-L1-20-S1-P1-L1-S1-P1-L1-S1-P1-P1-L1-S1-P1-L1-S1-P2-L2-S2-E1-E2-DYW
LOC_Os04g14450	Os04g0221300	Chr4	8090712 - 8085839	- strand	0	DYW	12	9-L1-S1-SS-P1-L1-S1-P2-L2-S2-E1-E2-DYW
LOC_Os04g21470	None	Chr4	12142893 - 12143369	+ strand	0	P	2	P-P-101
LOC_Os04g25410	Os04g0320200	Chr4	14722122 - 14718532	- strand	1	P	10	50-P-33-P-P-P-P-P-P-37-P-P-P-47
None	Os04g0349600	Chr4	16661799 - 16664487	+ strand	0	P	5	19-P-P-P-P-P-66
LOC_Os04g28234	Os04g0350000	Chr4	16684906 - 16688496	+ strand	0	P	17	188-P-P-P-P-P-P-P-P-P-P-P-P-P-P-P-P-P-41
LOC_Os04g28300	Os04g0351333	Chr4	16753556 - 16757223	+ strand	2	P	16	209-P-P-P-P-P-P-P-P-P-P-P-P-P-P-P-P-72
LOC_Os04g32870	Os04g0401200	Chr4	19849118 - 19850578	+ strand	0	E2	11	97-L1-S1-SS-P1-L1-S1-P2-L2-S2-E1-E2-19
LOC_Os04g33840	Os04g0414800	Chr4	20499421 - 20501058	+ strand	0	E2	13	104-L1-S1-SS-SS-SS-P1-L1-S1-P2-L2-S2-E1-E2-9
LOC_Os04g35305	Os04g0432800	Chr4	21470947 - 21468980	- strand	0	DYW	18	33-SS-SS-SS-SS-SS-SS-SS-SS-SS-SS-31-L1-S1-P2-L2-S2-E1-E2-DYW
LOC_Os04g35610	None	Chr4	21705657 - 21703600	- strand	0	DYW	19	14-L1-S1-SS-P1-L1-S1-P1-L1-S1-SS-P1-L1-S1-P2-L2-S2-E1-E2-DYW
LOC_Os04g35650	Os04g0436800	Chr4	21728240 - 21725300	- strand	0	E1	19	43-L1-S1-P1-L1-S1-P1-L1-S1-SS-P1-L1-S1-P1-L1-S1-P2-L2-S2-E1-27
LOC_Os04g36840	Os04g0446100	Chr4	22242241 - 22239221	- strand	0	P	11	143-P-36-P-P-P-P-P-P-P-P-P-P-16
LOC_Os04g37720	Os04g0450200	Chr4	22432173 - 22434744	+ strand	1	P	6	107-P-34-P-P-P-71-P-P-7
LOC_Os04g38930	Os04g0463300	Chr4	23131673 - 23133502	+ strand	0	P	11	172-P-32-P-P-P-P-P-P-P-P-P-P-20
LOC_Os04g38980	Os04g0463800	Chr4	23158503 - 23153801	- strand	4	E2	21	40-S1-P1-L1-S1-P1-L1-S1-P1-L1-S1-P1-L1-S1-P1-L1-S1-P2-L2-S2-E1-E2-172
LOC_Os04g39000	Os04g0464000	Chr4	23163836 - 23163348	- strand	0	P	5	1-P-P-P-P-P
LOC_Os04g39410	Os04g0469400	Chr4	23461347 - 23457977	- strand	0	DYW	22	65-L1-S1-P1-L1-S1-P1-34-S1-P1-L1-S1-P1-L1-S1-P1-L1-S1-P2-L2-S2-E1-E2-DYW
LOC_Os04g39970	Os04g0475500	Chr4	23792871 - 23790789	- strand	1	P	4	54-P-P-P-P-33
LOC_Os04g40010	Os04g0475800	Chr4	23817050 - 23815413	- strand	1	P	12	77-P-P-P-P-P-P-P-P-P-P-P-P-4
LOC_Os04g40130	Os04g0477200	Chr4	23885227 - 23882661	- strand	0	P	11	40-P-P-P-P-P-P-P-P-P-P-P-32
LOC_Os04g41120	Os04g0488200	Chr4	24389132 - 24390928	+ strand	0	DYW	15	76-P1-L1-S1-P1-L1-S1-P1-L1-S1-P2-L2-S2-E1-E2-DYW
LOC_Os04g41140	Os04g0488500	Chr4	24402461 - 24399162	- strand	1	P	21	138-P-P-P-P-P-P-P-P-P-P-P-P-P-16-P-P-P-P-P-P-P-P-19
LOC_Os04g43430	Os04g0514500	Chr4	25707506 - 25702074	- strand	0	DYW	28	55-L1-S1-P1-L1-S1-P1-P1-P1-L1-S1-P1-L1-S1-P1-L1-S1-P1-L1-S1-P1-L1-S1-P2-L2-S2-E1-E2-DYW
LOC_Os04g44030	Os04g0520900	Chr4	26090648 - 26093773	+ strand	0	P	9	80-P-P-P-P-P-36-P-P-P-P-30
LOC_Os04g46010	Os04g0544400	Chr4	27258942 - 27256245	- strand	1	P	9	106-P-35-P-P-P-P-P-P-P-P-54
LOC_Os04g49350	Os04g0583101	Chr4	29455859 - 29458125	+ strand	0	P	13	79-P-37-P-P-P-P-P-P-P-P-P-P-P-P-32
LOC_Os04g49520	Os04g0584700	Chr4	29538538 - 29534884	- strand	0	DYW	23	3-L1-S1-SS-P1-L1-S1-SS-P1-L1-S1-P1-L1-S1-SS-P1-L1-S1-P2-L2-S2-E1-E2-DYW
LOC_Os04g51350	Os04g0602600	Chr4	30410105 - 30413205	+ strand	0	E2	19	33-SS-P1-L1-SS-P1-67-P1-L1-S1-P1-L1-S1-P1-L1-S1-P2-L2-S2-E1-E2-45
LOC_Os04g52290	Os04g0612800	Chr4	31076344 - 31073380	- strand	0	P	10	188-P-P-P-P-P-P-P-P-P-107-P-136
LOC_Os04g52725	Os04g0618050	Chr4	31398698 - 31400187	+ strand	0	P	8	70-P-P-P-P-P-P-P-P-12
LOC_Os04g53630	Os04g0628200	Chr4	31966462 - 31968300	+ strand	1	E2	16	10-L1-S1-P1-L1-S1-P1-L1-S1-P1-L1-S1-P2-L2-S2-E1-E2-7
LOC_Os04g55090	Os04g0643700	Chr4	32758857 - 32762453	+ strand	0	P	8	106-P-P-P-P-P-P-32-P-P-24
LOC_Os04g57670	Os04g0672700	Chr4	34336668 - 34333463	- strand	0	DYW	20	14-L1-S1-P1-L1-S1-P1-L1-S1-P1-L1-S1-P1-L1-S1-P2-L2-S2-E1-E2-DYW
LOC_Os04g57900	Os04g0675600	Chr4	34500540 - 34498539	- strand	0	P	6	278-P-32-P-P-P-P-P-36
LOC_Os04g57940	Os04g0676200	Chr4	34517510 - 34515402	- strand	0	PLS	14	36-L1-S1-P1-L1-S1-SS-L1-S1-P1-L1-S1-P2-L2-S2-3
LOC_Os04g58780	Os04g0684500	Chr4	34958612 - 34970112	+ strand	9	P	15	263-P-P-P-P-P-P-P-P-P-P-P-P-P-P-P-113
LOC_Os04g58980	Os04g0686500	Chr4	35089011 - 35084308	- strand	3	DYW	16	3-L1-S1-P1-33-S1-P1-L1-S1-P1-L1-S1-P2-L2-S2-E1-E2-DYW
LOC_Os05g01635	Os05g0107000	Chr5	378250 - 375945	- strand	1	E2	11	125-L1-S1-SS-P1-L1-S1-P2-L2-S2-E1-E2-52
LOC_Os05g02210	Os05g0112900	Chr5	694389 - 696374	+ strand	0	DYW	16	57-SS-34-SS-SS-SS-SS-SS-SS-SS-P1-32-S1-P2-L2-S2-E1-E2-DYW
LOC_Os05g04160	Os05g0132000	Chr5	1864582 - 1866495	+ strand	0	P	16	50-P-P-P-P-P-P-P-P-P-P-P-P-P-P-P-P-31
LOC_Os05g05320	Os05g0145600	Chr5	2624299 - 2618167	- strand	12	P	7	47-P-P-P-P-76-P-P-39-P-47
LOC_Os05g05490	Os05g0147600	Chr5	2734259 - 2737002	+ strand	0	DYW	15	56-S1-33-L1-S1-P1-L1-S1-P1-L1-S1-P2-L2-S2-E1-E2-DYW
LOC_Os05g06150	Os05g0153400	Chr5	3083807 - 3085504	+ strand	0	DYW	14	17-L1-S1-P1-L1-S1-P1-L1-S1-P2-L2-S2-E1-E2-DYW
LOC_Os05g11700	Os05g0207200	Chr5	6647138 - 6648325	+ strand	0	P	7	83-P-P-P-P-P-P-P-64
LOC_Os05g12130	Os05g0212100	Chr5	6933857 - 6936591	+ strand	0	DYW	17	47-L1-S1-P1-37-P1-P1-L1-S1-P1-L1-S1-60-SS-P2-L2-S2-E1-E2-DYW
LOC_Os05g18950	Os05g0271900	Chr5	11000428 - 11002159	+ strand	0	E2	12	71-P1-L1-S1-SS-P1-L1-S1-P2-L2-S2-E1-E2-10
LOC_Os05g19380	Os05g0275000	Chr5	11256636 - 11253553	- strand	0	P	19	109-P-P-P-P-P-P-P-P-P-P-P-P-P-P-P-P-P-P-P-18
LOC_Os05g19390	Os05g0275100	Chr5	11264629 - 11261810	- strand	1	P	21	99-P-13-P-P-P-P-P-P-P-P-P-P-P-P-P-P-P-26-P-P-P-P-16-P-30
LOC_Os05g22870	Os05g0294600	Chr5	12992479 - 12989680	- strand	1	P	13	213-P-19-P-P-P-P-P-P-P-P-P-P-P-P-68
LOC_Os05g23960	Os05g0305300	Chr5	13798252 - 13795200	- strand	1	DYW	20	50-S1-P1-L1-S1-P1-L1-S1-P1-P1-L1-S1-P1-L1-S1-P2-L2-S2-E1-E2-DYW
LOC_Os05g24150	Os05g0307200	Chr5	13932703 - 13929176	- strand	4	DYW	15	116-P1-L1-S1-P1-L1-S1-P1-L1-S1-P2-L2-S2-E1-E2-DYW
LOC_Os05g24270	Os05g0308900	Chr5	14032750 - 14033124	+ strand	0	P	3	P-P-P-26
LOC_Os05g24890	Os05g0313600	Chr5	14414408 - 14416367	+ strand	1	DYW	13	162-S1-P1-L1-S1-P1-L1-S1-P2-L2-S2-E1-E2-DYW
LOC_Os05g24930	Os05g0313900	Chr5	14432404 - 14427967	- strand	3	P	17	137-P-P-P-P-P-P-P-P-19-P-P-P-P-P-P-P-P-P-151
LOC_Os05g25060	Os05g0315100	Chr5	14506826 - 14498742	- strand	8	P	9	263-P-P-15-P-P-P-P-P-P-P-273
LOC_Os05g28500	Os05g0353300	Chr5	16687048 - 16691082	+ strand	1	PLS	6	219-P1-L1-S1-P1-L1-P1-57
LOC_Os05g28720	Os05g0355200	Chr5	16845905 - 16848027	+ strand	0	P	10	220-P-P-P-P-P-P-P-P-P-P-63
LOC_Os05g30240	Os05g0365500	Chr5	17522715 - 17526484	+ strand	0	P	11	147-P-P-P-P-P-P-P-P-P-P-P-369
LOC_Os05g30710	Os05g0370000	Chr5	17785974 - 17783509	- strand	0	DYW	16	19-L1-S1-P1-P1-L1-S1-P1-P1-L1-S1-P2-L2-S2-E1-E2-DYW
LOC_Os05g32730	Os05g0393900	Chr5	19168235 - 19166574	- strand	0	P	13	65-P-P-P-P-P-P-P-P-P-P-P-P-33-P-1
LOC_Os05g33760	Os05g0407900	Chr5	19899832 - 19894469	- strand	0	P	8	173-P-P-P-P-P-P-36-P-P-6
LOC_Os05g33920	Os05g0409800	Chr5	20028098 - 20029354	+ strand	0	E2	11	10-P1-L1-S1-P1-L1-S1-P2-L2-S2-E1-E2-19
LOC_Os05g34570	Os05g0418500	Chr5	20501692 - 20498924	- strand	1	PLS	8	33-S1-P1-L1-S1-SS-P1-34-P1-L1-197
LOC_Os05g36350	Os05g0439300	Chr5	21519885 - 21518063	- strand	0	E2	14	10-L1-S1-P1-L1-S1-SS-P1-L1-S1-P2-L2-S2-E1-E2-63
LOC_Os05g38190	Os05g0455900	Chr5	22397889 - 22403956	+ strand	0	DYW	20	63-P1-L1-S1-P1-L1-S1-P1-L1-S1-P1-31-S1-P1-L1-S1-P2-L2-S2-E1-E2-DYW
LOC_Os05g40320	Os05g0481800	Chr5	23692827 - 23697395	+ strand	0	P	6	92-P-70-P-P-P-P-P-18
LOC_Os05g45760	Os05g0534000	Chr5	26506627 - 26504419	- strand	0	P	9	108-P-38-P-P-P-P-P-P-P-P-168
LOC_Os05g45850	Os05g0534900	Chr5	26560933 - 26566642	+ strand	0	PLS	17	70-L1-S1-P1-L1-S1-P1-L1-98-S1-P1-L1-S1-P1-L1-S1-P1-L1-S1-142
LOC_Os05g47510	Os05g0548600	Chr5	27219015 - 27220337	+ strand	0	P	9	94-P-P-P-P-P-P-P-P-P-32
LOC_Os05g49740	Os05g0572900	Chr5	28536925 - 28534151	- strand	0	DYW	16	49-S1-P1-L1-S1-P1-L1-S1-P1-L1-S1-P2-L2-S2-E1-E2-DYW
LOC_Os05g49920	Os05g0574800	Chr5	28633062 - 28635805	+ strand	0	DYW	20	63-SS-36-SS-P1-L1-S1-P1-L1-S1-P1-L1-S1-P1-L1-S1-P2-L2-S2-E1-E2-DYW
LOC_Os05g50460	Os05g0581300	Chr5	28924125 - 28926029	+ strand	0	DYW	17	21-L1-S1-P1-L1-S1-P1-L1-S1-P1-L1-S1-P2-L2-S2-E1-E2-DYW
LOC_Os05g50690	Os05g0583950	Chr5	29062280 - 29058243	- strand	2	P	11	1-P-P-P-P-P-P-P-P-P-P-P-80
LOC_Os05g50950	Os05g0586900	Chr5	29236686 - 29240151	+ strand	0	DYW	20	51-L1-S1-P1-L1-S1-P1-P1-L1-S1-P1-P1-P1-L1-S1-P2-L2-S2-E1-E2-DYW
LOC_Os06g02120	Os06g0111300	Chr6	633783 - 629680	- strand	4	P	14	169-P-P-P-P-P-P-P-P-P-P-58-P-P-P-P-30
LOC_Os06g02200	Os06g0112000	Chr6	676126 - 678878	+ strand	0	DYW	17	58-L1-S1-P1-L1-S1-P1-L1-S1-P1-L1-S1-P2-L2-S2-E1-E2-DYW
LOC_Os06g02400	Os06g0114366	Chr6	825521 - 829063	+ strand	2	E2	13	464-L1-S1-P1-L1-S1-P1-L1-S1-P2-L2-S2-E1-E2-25
LOC_Os06g03530	Os06g0125300	Chr6	1362999 - 1367575	+ strand	0	P	8	192-P-P-P-P-P-P-P-P-64
LOC_Os06g03570	Os06g0125600	Chr6	1377416 - 1379454	+ strand	1	PLS	6	121-S1-SS-P1-L1-S1-P2-14
LOC_Os06g05140	Os06g0143500	Chr6	2282572 - 2284863	+ strand	0	E1	21	34-SS-P1-L1-S1-SS-SS-P1-L1-S1-SS-SS-SS-SS-SS-P1-L1-S1-P2-L2-S2-E1-41
LOC_Os06g05920	Os06g0152500	Chr6	2710262 - 2712458	+ strand	1	P	15	116-P-P-P-P-P-P-P-P-P-P-P-P-15-P-P-P-60
LOC_Os06g07550	Os06g0172000	Chr6	3640786 - 3643651	+ strand	2	P	11	123-P-P-P-P-P-P-P-P-P-P-P-1
LOC_Os06g08570	Os06g0184866	Chr6	4270771 - 4266426	- strand	0	P	4	216-P-P-P-P-32
LOC_Os06g08650	Os06g0185700	Chr6	4313312 - 4316596	+ strand	0	E2	19	20-L1-S1-P1-L1-S1-P1-L1-S1-P1-L1-S1-P1-L1-S1-P2-L2-S2-E1-E2-12
LOC_Os06g08660	Os06g0185800	Chr6	4319249 - 4315693	- strand	0	DYW	17	113-L1-S1-SS-L1-S1-P1-L1-S1-P1-L1-S1-P2-L2-S2-E1-E2-DYW
LOC_Os06g09880	Os06g0199100	Chr6	5035358 - 5029395	- strand	3	P	26	219-P-P-P-P-P-P-P-P-P-P-31-P-P-P-P-P-P-P-P-P-P-P-P-P-P-P-P-277
LOC_Os06g11300	Os06g0216400	Chr6	5923664 - 5921695	- strand	0	E2	13	6-L1-S1-SS-SS-SS-P1-L1-S1-P2-L2-S2-E1-E2-9
LOC_Os06g11304	Os06g0216400	Chr6	5925597 - 5921977	- strand	2	E2	13	54-L1-S1-SS-SS-SS-P1-L1-S1-P2-L2-S2-E1-E2-9
LOC_Os06g12360	Os06g0228900	Chr6	6696666 - 6700782	+ strand	5	E2	18	35-SS-SS-SS-SS-SS-SS-SS-14-SS-SS-SS-P1-L1-S1-P2-L2-S2-E1-E2-52
LOC_Os06g12510	Os06g0231100	Chr6	6792069 - 6790516	- strand	0	E2	15	L1-S1-P1-L1-S1-SS-SS-P1-L1-S1-P2-L2-S2-E1-E2-17
None	Os06g0231400	Chr6	6796598 - 6798468	+ strand	1	DYW	11	130-SS-SS-P1-L1-S1-P2-L2-S2-E1-E2-DYW
LOC_Os06g13950	Os06g0249500	Chr6	7769904 - 7768090	- strand	0	P	12	135-P-P-P-P-P-P-P-P-P-P-P-P-42
LOC_Os06g20354	Os06g0308200	Chr6	11693031 - 11695278	+ strand	1	P	4	165-P-P-P-P-25
LOC_Os06g20870	Os06g0314100	Chr6	12058674 - 12054982	- strand	0	E2	25	108-P1-L1-S1-P1-L1-S1-P1-L1-S1-P1-L1-S1-P1-L1-S1-P1-32-S1-P1-L1-S1-P2-L2-S2-E1-E2-11
LOC_Os06g27790	Os06g0472300	Chr6	15733745 - 15737718	+ strand	0	DYW	8	11-L1-S1-P2-L2-S2-E1-E2-DYW
LOC_Os06g29800	Os06g0493801	Chr6	17144442 - 17142218	- strand	0	E2	18	36-SS-P1-L1-S1-P1-L1-S1-P1-L1-S1-P1-L1-S1-P2-L2-S2-E1-E2-25
LOC_Os06g30420	Os06g0499301	Chr6	17578925 - 17576997	- strand	0	P	10	208-P-P-P-P-P-P-P-P-P-P-84
LOC_Os06g30940	Os06g0506100	Chr6	17997701 - 18000860	+ strand	0	DYW	20	43-L1-S1-P1-L1-S1-P1-L1-S1-P1-L1-S1-P1-L1-S1-P2-L2-S2-E1-E2-DYW
LOC_Os06g36910	Os06g0565000	Chr6	21750356 - 21752419	+ strand	0	P	15	121-P-31-P-P-P-P-P-P-P-P-P-P-P-P-P-P-10
LOC_Os06g39650	Os06g0597500	Chr6	23549621 - 23547462	- strand	0	E2	15	13-P1-L1-S1-P1-L1-S1-SS-P1-L1-S1-P2-L2-S2-E1-E2-12
LOC_Os06g40860	Os06g0611200	Chr6	24372848 - 24369835	- strand	0	E2	16	37-L1-S1-P1-L1-S1-P1-L1-S1-P1-L1-S1-P2-L2-S2-E1-E2-35
LOC_Os06g41040	None	Chr6	24512549 - 24510255	- strand	1	DYW	14	9-L1-S1-P1-L1-S1-P1-L1-S1-P2-L2-S2-E1-E2-DYW
LOC_Os06g42030	Os06g0625800	Chr6	25242965 - 25235281	- strand	9	E2	11	2-P1-L1-S1-P1-L1-S1-P2-L2-S2-E1-E2-58
LOC_Os06g44820	Os06g0658600	Chr6	27075170 - 27076638	+ strand	3	P	2	151-P-P-16
LOC_Os06g47570	Os06g0690900	Chr6	28801751 - 28804726	+ strand	0	P	23	147-P-P-P-P-P-P-P-P-P-P-P-P-P-P-P-P-P-P-16-P-P-P-P-P-27
LOC_Os06g47920	Os06g0694300	Chr6	28985775 - 28987849	+ strand	0	DYW	12	29-L1-112-S1-SS-P1-L1-S1-P2-L2-S2-E1-E2-DYW
LOC_Os06g47950	Os06g0694600	Chr6	28997357 - 28995477	- strand	0	P	8	162-P-P-P-P-P-P-P-P-42
LOC_Os06g48660	Os06g0700100	Chr6	29441619 - 29444248	+ strand	0	E2	13	4-L1-S1-P1-L1-S1-P1-L1-S1-P2-L2-S2-E1-E2-29
LOC_Os06g49185	Os06g0705300	Chr6	29803832 - 29802051	- strand	0	E1	16	5-P1-L1-S1-P1-L1-S1-P1-L1-S1-P1-L1-S1-P2-L2-S2-E1-46
None	Os06g0705350	Chr6	29804661 - 29807002	+ strand	0	E2	16	94-P1-L1-S1-SS-P1-L1-S1-SS-P1-L1-S1-P2-L2-S2-E1-E2-107
LOC_Os06g49670	Os06g0710800	Chr6	30059823 - 30062860	+ strand	3	P	12	50-P-P-P-P-P-P-P-P-P-P-P-P-22
LOC_Os07g01130	Os07g0101200	Chr7	73162 - 82300	+ strand	10	P	19	13-P-P-P-P-P-P-P-P-P-P-P-P-P-P-P-P-P-P-P-827
LOC_Os07g02280	Os07g0113500	Chr7	742931 - 745049	+ strand	0	DYW	12	96-P1-32-S1-SS-P1-L1-S1-P2-L2-S2-E1-E2-DYW
LOC_Os07g05560	None	Chr7	2600840 - 2599062	- strand	0	DYW	11	115-L1-S1-P1-L1-S1-P2-L2-S2-E1-E2-DYW
LOC_Os07g06960	Os07g0163900	Chr7	3428467 - 3426280	- strand	1	DYW	12	145-L1-S1-SS-P1-L1-S1-P2-L2-S2-E1-E2-DYW-35
LOC_Os07g07620	Os07g0172600	Chr7	3820729 - 3817981	- strand	0	DYW	20	78-SS-P1-L1-S1-P1-L1-S1-SS-P1-L1-S1-P1-L1-S1-P2-L2-S2-E1-E2-DYW
LOC_Os07g08180	Os07g0179000	Chr7	4156203 - 4159791	+ strand	0	P	12	229-P-P-P-P-P-P-35-P-P-P-P-P-P-42
LOC_Os07g09370	Os07g0191500	Chr7	4935899 - 4937914	+ strand	0	DYW	12	26-P1-L1-S1-P1-L1-S1-P2-L2-S2-E1-E2-DYW
LOC_Os07g10400	Os07g0203900	Chr7	5582400 - 5587543	+ strand	6	E2	15	48-SS-P1-L1-S1-P1-L1-S1-P1-L1-S1-P2-L2-S2-E1-E2-172
LOC_Os07g11280	Os07g0213300	Chr7	6231671 - 6222175	- strand	7	P	17	10-P-P-P-P-P-P-P-P-P-P-P-P-P-P-P-35-P-P-35
LOC_Os07g12140	Os07g0222700	Chr7	6790686 - 6796612	+ strand	2	P	8	175-P-34-P-34-P-P-33-P-P-P-P-52
LOC_Os07g13540	Os07g0239600	Chr7	7757879 - 7753929	- strand	0	DYW	17	44-SS-P1-L1-S1-SS-P1-L1-S1-P1-L1-S1-P2-L2-S2-E1-E2-DYW
LOC_Os07g14100	Os07g0244400	Chr7	8045191 - 8043463	- strand	0	PLS	8	144-S1-P1-L1-S1-P1-L1-S1-P2-13
LOC_Os07g14530	Os07g0249100	Chr7	8286284 - 8281889	- strand	0	P	20	143-P-P-P-P-P-P-P-P-P-P-P-P-P-P-P-P-P-P-P-P-40
LOC_Os07g15570	Os07g0259400	Chr7	9022284 - 9023849	+ strand	0	DYW	14	5-L1-S1-P1-L1-S1-P1-L1-S1-P2-L2-S2-E1-E2-DYW
LOC_Os07g15640	Os07g0260000	Chr7	9077790 - 9071856	- strand	7	PLS	13	75-P1-L1-S1-SS-SS-SS-SS-P1-L1-S1-P2-L2-S2-240
LOC_Os07g19400	Os07g0294600	Chr7	11479597 - 11481898	+ strand	0	DYW	16	137-P1-L1-S1-P1-P1-L1-S1-P1-L1-S1-P2-L2-S2-E1-E2-DYW
LOC_Os07g20420	Os07g0299800	Chr7	11792494 - 11788919	- strand	1	DYW	15	57-P1-L1-S1-P1-L1-S1-P1-L1-S1-P2-L2-S2-E1-E2-DYW
LOC_Os07g20510	Os07g0300200	Chr7	11845862 - 11851637	+ strand	7	P	22	173-P-P-P-P-P-P-P-P-P-P-P-P-P-P-P-P-P-P-P-P-18-P-P-319
LOC_Os07g25500	Os07g0436600	Chr7	14606244 - 14609276	+ strand	0	E2	12	66-L1-S1-29-L1-S1-P1-L1-S1-P2-L2-S2-E1-E2-10
LOC_Os07g28900	Os07g0472100	Chr7	16946832 - 16942185	- strand	4	P	19	78-P-P-P-P-44-P-P-P-P-P-P-P-P-P-P-P-P-P-P-68-P-161
LOC_Os07g30930	Os07g0491500	Chr7	18309682 - 18312468	+ strand	0	P	13	185-P-P-P-P-P-P-P-P-P-P-P-P-P-14
LOC_Os07g31310	Os07g0495300	Chr7	18541354 - 18536372	- strand	1	P	7	287-P-39-P-90-P-P-45-P-P-P-46
LOC_Os07g32900	Os07g0513200	Chr7	19668378 - 19673208	+ strand	0	P	14	221-P-P-P-P-P-P-P-P-P-P-P-P-P-P-50
LOC_Os07g36390	Os07g0548300	Chr7	21753822 - 21757322	+ strand	1	P	12	147-P-38-P-P-P-P-P-P-P-P-P-P-P-39
LOC_Os07g36450	Os07g0549200	Chr7	21805279 - 21802731	- strand	1	P	2	147-P-P-45
LOC_Os07g39090	Os07g0578800	Chr7	23430886 - 23425405	- strand	5	DYW	15	372-P1-L1-20-S1-P1-L1-S1-P1-L1-S1-P2-L2-S2-E1-E2-DYW
LOC_Os07g39910	Os07g0588100	Chr7	23935489 - 23933063	- strand	0	DYW	18	93-SS-P1-L1-S1-SS-P1-L1-S1-SS-P1-L1-S1-P2-L2-S2-E1-E2-DYW
LOC_Os07g40120	Os07g0590600	Chr7	24071181 - 24073535	+ strand	0	P	17	171-P-P-P-P-P-P-P-P-P-P-P-P-P-P-P-P-P-17
LOC_Os07g40750	Os07g0598500	Chr7	24422332 - 24419883	- strand	1	P	8	95-P-34-P-P-P-36-P-P-P-40-P-21
LOC_Os07g40800	Os07g0599000	Chr7	24451618 - 24455574	+ strand	5	P	7	148-P-P-P-123-P-47-P-P-P-59
LOC_Os07g40820	Os07g0599201	Chr7	24462436 - 24460892	- strand	0	P	5	220-P-P-P-31-P-23-P-63
LOC_Os07g41260	Os07g0603900	Chr7	24724562 - 24728180	+ strand	0	P	7	146-P-32-P-P-P-P-P-P-54
LOC_Os07g42354	Os07g0615000	Chr7	25333309 - 25338730	+ strand	8	P	16	140-P-P-P-P-P-P-P-P-P-P-P-P-P-P-P-P-200
LOC_Os07g42880	Os07g0621100	Chr7	25672201 - 25674075	+ strand	0	P	14	76-P-P-P-P-P-P-P-P-P-P-P-P-P-P-54
LOC_Os07g44170	Os07g0635800	Chr7	26397495 - 26399612	+ strand	0	E2	19	52-L1-S1-P1-L1-S1-P1-L1-S1-P1-L1-S1-P1-L1-S1-P2-L2-S2-E1-E2-7
LOC_Os07g44299	Os07g0636900	Chr7	26470733 - 26468910	- strand	0	DYW	14	32-P1-L1-S1-SS-SS-P1-L1-S1-P2-L2-S2-E1-E2-DYW
LOC_Os07g46730	Os07g0661900	Chr7	27932769 - 27929310	- strand	1	P	6	163-P-P-P-P-P-P-67
LOC_Os07g46770	Os07g0662700	Chr7	27948906 - 27950765	+ strand	0	DYW	13	8-L1-S1-SS-SS-P1-L1-S1-P2-L2-S2-E1-E2-DYW
LOC_Os07g47370	Os07g0670000	Chr7	28337597 - 28335316	- strand	0	DYW	17	66-S1-33-L1-S1-P1-L1-S1-30-L1-S1-P1-L1-S1-P2-L2-S2-E1-E2-DYW
LOC_Os07g47470	Os07g0671200	Chr7	28375023 - 28373368	- strand	0	P	12	106-P-P-P-P-P-P-P-P-P-P-P-P-24
LOC_Os07g47720	Os07g0674300	Chr7	28505494 - 28503059	- strand	0	P	14	9-P-78-P-P-P-P-P-P-P-P-P-P-P-P-P-144
LOC_Os07g48850	Os07g0688100	Chr7	29232888 - 29227754	- strand	0	P	14	159-P-P-P-P-P-P-P-P-P-P-P-P-P-P-16
LOC_Os08g01640	Os08g0107700	Chr8	376752 - 374091	- strand	0	P	18	90-P-P-P-P-P-P-P-P-P-P-P-P-P-P-P-P-P-P-71
LOC_Os08g01650	Os08g0107800	Chr8	383986 - 381307	- strand	0	P	15	98-P-P-P-P-P-P-P-P-P-P-P-P-P-P-P
LOC_Os08g01870	Os08g0110200	Chr8	536344 - 539032	+ strand	0	P	17	95-P-P-P-P-P-P-P-P-P-P-P-P-P-P-P-P-P-103
LOC_Os08g02040	Os08g0112400	Chr8	661608 - 658503	- strand	0	E2	15	108-P1-L1-S1-P1-P1-L1-S1-P1-L1-S1-P2-L2-S2-E1-E2-53
LOC_Os08g03676	Os08g0131000	Chr8	1749850 - 1752468	+ strand	0	E2	19	37-SS-SS-SS-SS-SS-SS-P1-L1-S1-SS-SS-P1-L1-S1-P2-L2-S2-E1-E2-14
LOC_Os08g04400	Os08g0138600	Chr8	2154469 - 2159036	+ strand	0	DYW	14	77-SS-41-SS-P1-L1-S1-P1-L1-S1-P2-L2-S2-E1-E2-DYW
LOC_Os08g05750	Os08g0153600	Chr8	3084580 - 3079277	- strand	0	DYW	15	16-SS-SS-SS-SS-SS-SS-P1-L1-S1-P2-L2-S2-E1-E2-DYW
LOC_Os08g06490	Os08g0162200	Chr8	3677031 - 3679364	+ strand	0	E2	15	8-P1-L1-S1-SS-SS-SS-SS-P1-L1-S1-P2-L2-S2-E1-E2-10
LOC_Os08g06500	Os08g0162250	Chr8	3680925 - 3688728	+ strand	2	P	8	264-P-P-P-69-P-P-P-P-P-13
LOC_Os08g09270	Os08g0191900	Chr8	5384443 - 5388851	+ strand	6	P	10	141-P-P-P-P-P-P-P-P-P-P-118
LOC_Os08g13990	Os08g0238100	Chr8	8389386 - 8393585	+ strand	2	DYW	11	257-L1-S1-P1-L1-S1-P2-L2-S2-E1-E2-DYW
LOC_Os08g15000	Os08g0248400	Chr8	9050292 - 9051574	+ strand	1	P	8	97-P-P-P-P-P-P-P-P-14
LOC_Os08g15010	None	Chr8	9052366 - 9058406	+ strand	1	P	6	1546-P-P-P-P-P-P-71
LOC_Os08g15090	Os08g0249600	Chr8	9136745 - 9127977	- strand	13	DYW	10	276-SS-P1-L1-S1-P2-L2-S2-E1-E2-DYW
LOC_Os08g17080	Os08g0272200	Chr8	10453817 - 10458045	+ strand	1	P	9	142-P-P-P-P-P-P-P-31-P-P-41
LOC_Os08g19310	Os08g0290000	Chr8	11554939 - 11552519	- strand	0	P	17	184-P-P-P-P-P-P-P-P-P-P-P-P-P-P-P-P-P-25
LOC_Os08g20610	Os08g0300700	Chr8	12381718 - 12383925	+ strand	0	P	17	71-P-P-P-P-P-P-P-P-P-P-P-P-P-47-P-P-P-P-22
LOC_Os08g21561	Os08g0307300	Chr8	12843778 - 12845603	+ strand	0	P	14	9-P-P-P-P-P-P-P-P-P-P-24-P-P-P-P-15
LOC_Os08g25280	Os08g0340900	Chr8	15354219 - 15357294	+ strand	0	DYW	22	52-SS-P1-L1-S1-P1-L1-S1-P1-L1-S1-P1-L1-S1-P1-L1-S1-P2-L2-S2-E1-E2-DYW
LOC_Os08g28180	Os08g0369200	Chr8	17199310 - 17203084	+ strand	1	P	10	102-P-P-P-P-P-P-P-P-P-P-48
LOC_Os08g28830	Os08g0375800	Chr8	17628667 - 17631205	+ strand	0	DYW	18	26-SS-P1-L1-S1-P1-34-S1-P1-L1-S1-P1-L1-S1-P2-L2-S2-E1-E2-DYW
LOC_Os08g31110	Os08g0402600	Chr8	19215829 - 19217809	+ strand	0	P	14	14-P-P-P-P-P-P-P-P-P-P-P-P-P-P-2
LOC_Os08g33700	Os08g0434000	Chr8	21043003 - 21047252	+ strand	0	DYW	11	124-L1-S1-P1-L1-S1-P2-L2-S2-E1-E2-DYW
LOC_Os08g37520	Os08g0481000	Chr8	23763739 - 23755951	- strand	1	DYW	16	15-SS-SS-SS-SS-SS-SS-SS-P1-L1-S1-P2-L2-S2-E1-E2-DYW
LOC_Os08g38610	Os08g0494350	Chr8	24402186 - 24406138	+ strand	4	E2	12	111-L1-SS-P1-29-S1-P1-L1-S1-P2-L2-S2-E1-E2-73
LOC_Os08g39050	Os08g0499800	Chr8	24673130 - 24676744	+ strand	0	P	7	145-P-P-P-P-P-P-P-53
LOC_Os08g39130	Os08g0500600	Chr8	24716313 - 24718310	+ strand	0	E2	15	58-P1-L1-S1-SS-SS-SS-SS-P1-L1-S1-P2-L2-S2-E1-E2-3
LOC_Os08g40020	Os08g0511000	Chr8	25344705 - 25346660	+ strand	0	E2	14	8-P1-13-L1-S1-P1-L1-S1-P1-L1-S1-P2-L2-S2-E1-E2-14
LOC_Os08g40870	Os08g0520200	Chr8	25858341 - 25857160	- strand	0	P	5	94-P-P-P-P-P-124
LOC_Os08g41380	Os08g0525500	Chr8	26134035 - 26137488	+ strand	0	P	9	148-P-P-P-P-P-P-P-P-P
LOC_Os08g42610	Os08g0538800	Chr8	26935259 - 26932311	- strand	0	DYW	14	92-L1-S1-P1-L1-S1-P1-L1-S1-P2-L2-S2-E1-E2-DYW
LOC_Os09g02260	Os09g0110200	Chr9	918134 - 915351	- strand	0	P	16	136-P-P-P-P-P-P-P-P-P-P-13-P-P-P-P-36-P-P-49
LOC_Os09g07780	Os09g0251500	Chr9	3938411 - 3935205	- strand	0	DYW	22	3-L1-S1-P1-32-S1-P1-L1-S1-P1-L1-S1-P1-L1-S1-P1-L1-S1-P2-L2-S2-E1-E2-DYW
LOC_Os09g09450	Os09g0267300	Chr9	5087994 - 5087530	- strand	0	P	4	31-P-P-P-P
LOC_Os09g15800	Os09g0327200	Chr9	9650347 - 9647717	- strand	1	DYW	19	37-SS-SS-SS-SS-SS-SS-SS-SS-SS-SS-P1-L1-S1-P2-L2-S2-E1-E2-DYW
LOC_Os09g24240	Os09g0407800	Chr9	14392934 - 14390145	- strand	0	E2	14	89-L1-S1-SS-SS-SS-SS-P1-L1-S1-P2-L2-S2-E1-E2-57
LOC_Os09g24520	Os09g0411600	Chr9	14607125 - 14603951	- strand	0	E2	11	158-L1-S1-SS-P1-L1-S1-P2-L2-S2-E1-E2-21
LOC_Os09g24640	Os09g0412900	Chr9	14666229 - 14667809	+ strand	0	DYW	12	68-P1-L1-S1-P1-L1-S1-P2-L2-S2-E1-E2-DYW
LOC_Os09g24680	Os09g0413300	Chr9	14690180 - 14687748	- strand	0	E2	21	68-L1-S1-P1-L1-S1-P1-L1-S1-32-L1-S1-P1-L1-S1-P1-L1-S1-P2-L2-S2-E1-E2-5
LOC_Os09g25050	Os09g0417500	Chr9	14971348 - 14975386	+ strand	0	P	14	105-P-P-P-P-P-P-P-P-P-P-P-P-P-P-20
LOC_Os09g25550	Os09g0423300	Chr9	15328754 - 15332301	+ strand	0	P	21	190-P-P-P-P-P-P-P-P-P-P-P-P-P-P-36-P-P-P-P-P-P-P-2
LOC_Os09g26190	Os09g0431600	Chr9	15790768 - 15800951	+ strand	11	P	8	23-P-P-26-P-P-P-P-P-P-244
LOC_Os09g29790	Os09g0473800	Chr9	18109313 - 18101204	- strand	12	P	9	135-P-70-P-109-P-P-34-P-48-P-P-P-P-159
LOC_Os09g29825	Os09g0474051	Chr9	18135734 - 18136435	+ strand	0	DYW	13	42-P1-L1-S1-SS-P1-L1-S1-P2-L2-S2-E1-E2-DYW
LOC_Os09g29930	Os09g0475400	Chr9	18207613 - 18215108	+ strand	10	E2	12	184-S1-P1-L1-S1-P1-L1-S1-P2-L2-S2-E1-E2-53
LOC_Os09g34870	Os09g0520300	Chr9	20321887 - 20325772	+ strand	2	PLS	15	61-SS-P1-L1-S1-SS-P1-L1-S1-SS-P1-L1-S1-P2-L2-S2-196
LOC_Os09g36230	Os09g0532500	Chr9	20894912 - 20896719	+ strand	2	P	6	154-P-P-P-P-P-P-58
LOC_Os09g36244	Os09g0532800	Chr9	20906765 - 20908479	+ strand	1	P	6	154-P-P-P-P-P-P-42
LOC_Os09g37070	Os09g0542800	Chr9	21383319 - 21381376	- strand	0	P	11	143-P-P-P-P-P-P-P-P-P-P-P-12
LOC_Os09g38310	Os09g0555400	Chr9	22040688 - 22036957	- strand	0	E2	17	8-L1-S1-P1-L1-S1-P1-L1-S1-SS-P1-L1-S1-P2-L2-S2-E1-E2-65
LOC_Os09g39970	Os09g0573000	Chr9	22917204 - 22925592	+ strand	10	PLS	8	52-P1-L1-S1-P1-L1-S1-P1-L1-799
LOC_Os10g02650	Os10g0116000	Chr10	1037595 - 1033932	- strand	2	P	23	46-P-P-P-P-P-P-P-P-35-P-P-P-P-P-P-P-P-P-P-P-P-P-P-P-53
None	Os10g0147250	Chr10	2837355 - 2839946	+ strand	0	P	17	155-P-P-P-P-P-P-Pi-P-P-P-P-P-P-P-P-P-P-P-70
LOC_Os10g10170	Os10g0181200	Chr10	5585549 - 5577475	- strand	17	P	12	234-P-32-P-P-P-P-P-P-P-P-P-P-23-P-213
LOC_Os10g21470	Os10g0358700	Chr10	10997385 - 10991260	- strand	1	P	8	100-P-P-P-P-P-113-P-32-P-P-21
LOC_Os10g21920	Os10g0363500	Chr10	11289218 - 11290756	+ strand	0	P	10	144-P-P-P-P-P-P-P-P-P-P-17
LOC_Os10g22370	Os10g0368902	Chr10	11576569 - 11571002	- strand	4	P	14	174-P-P-P-P-P-P-P-P-P-P-P-P-P-P-253
LOC_Os10g26070	Os10g0400250	Chr10	13503816 - 13501851	- strand	0	DYW	15	124-L1-S1-P1-L1-S1-SS-P1-L1-S1-P2-L2-S2-E1-E2-DYW
LOC_Os10g28600	Os10g0421800	Chr10	14900931 - 14897142	- strand	0	P	26	89-P-35-P-P-P-P-P-P-P-P-P-P-P-P-P-P-P-36-P-P-P-P-P-P-P-P-P-P-11
LOC_Os10g28640	Os10g0422300	Chr10	14925735 - 14929778	+ strand	6	P	8	126-P-P-P-P-P-P-P-P-233
LOC_Os10g28665	Os10g0422566	Chr10	14958681 - 14955712	- strand	2	P	7	239-P-38-P-127-P-P-P-36-P-40-P-66
LOC_Os10g30590	Os10g0442700	Chr10	15918243 - 15923350	+ strand	0	DYW	13	26-P1-L1-S1-SS-P1-L1-S1-P2-L2-S2-E1-E2-DYW
LOC_Os10g30760	Os10g0444500	Chr10	16024505 - 16021744	- strand	2	DYW	14	63-L1-S1-P1-L1-S1-P1-L1-S1-P2-L2-S2-E1-E2-DYW
LOC_Os10g33700	Os10g0476900	Chr10	17776920 - 17773192	- strand	0	P	12	136-P-P-P-P-P-P-P-P-P-P-P-P-43
LOC_Os10g33730	Os10g0477200	Chr10	17803223 - 17800146	- strand	0	DYW	17	9-P1-L1-S1-P1-P1-P1-13-L1-S1-P1-L1-S1-P2-L2-S2-E1-E2-DYW
LOC_Os10g33874	Os10g0479200	Chr10	17980294 - 17985456	+ strand	2	P	18	168-P-P-P-P-P-P-P-P-P-P-P-P-P-P-P-P-P-P-32
LOC_Os10g34310	Os10g0484300	Chr10	18300119 - 18297833	- strand	0	P	11	155-P-P-P-P-P-P-P-P-P-P-P-35
LOC_Os10g34370	Os10g0484900	Chr10	18320451 - 18318955	- strand	0	P	7	149-P-P-P-P-P-P-P-21
LOC_Os10g34720	Os10g0488900	Chr10	18540559 - 18542794	+ strand	0	DYW	17	19-L1-S1-P1-L1-S1-P1-L1-S1-P1-L1-S1-P2-L2-S2-E1-E2-DYW
LOC_Os10g35090	Os10g0493100	Chr10	18722354 - 18718068	- strand	1	P	3	13-P-37-P-P-18
LOC_Os10g35230	Os10g0495100	Chr10	18825328 - 18823675	- strand	0	P	12	11-P-37-P-P-P-P-P-P-P-P-P-P-P
LOC_Os10g35240	Os10g0495200	Chr10	18836046 - 18833387	- strand	0	P	19	19-P-37-P-P-P-P-P-P-P-P-P-P-P-P-P-P-P-P-P-P-57
LOC_Os10g35260	Os10g0495400	Chr10	18849084 - 18846830	- strand	3	P	8	231-P-P-P-P-P-P-P-P-2
LOC_Os10g35436	Os10g0497300	Chr10	18935690 - 18942573	+ strand	0	P	19	18-P-37-P-P-P-P-P-P-P-P-P-P-P-P-P-P-P-P-P-P-71
None	Os10g0497366	Chr10	18946448 - 18949595	+ strand	0	P	11	16-P-P-P-P-P-P-P-P-P-P-P-6
LOC_Os10g35440	Os10g0497432	Chr10	18951471 - 18953729	+ strand	0	P	6	14-P-37-P-P-P-P-P-1
LOC_Os10g35640	Os10g0499500	Chr10	19056887 - 19059683	+ strand	0	P	12	17-P-37-P-P-P-P-P-P-P-P-P-P-P-29
LOC_Os10g35650	Os10g0499800	Chr10	19066764 - 19068013	+ strand	0	P	2	35-P-P-25
LOC_Os10g35730	Os10g0501000	Chr10	19104084 - 19105750	+ strand	0	P	7	45-P-P-40-P-P-P-P-P-12
LOC_Os10g35750	Os10g0501200	Chr10	19108875 - 19111044	+ strand	1	P	11	113-P-P-P-P-P-P-P-P-P-P-35-P-12
LOC_Os10g35760	Os10g0501300	Chr10	19112196 - 19114289	+ strand	1	P	9	81-P-34-P-P-P-P-38-P-P-P-35-P-12
LOC_Os10g35790	Os10g0501700	Chr10	19143586 - 19142222	- strand	0	P	13	10-P-P-P-P-P-P-P-P-P-P-P-P-P
LOC_Os10g36190	Os10g0506000	Chr10	19350161 - 19351951	+ strand	0	P	8	181-P-35-P-P-P-P-P-P-P-11
LOC_Os10g39460	Os10g0540100	Chr10	21061300 - 21058117	- strand	0	DYW	16	41-SS-P1-L1-S1-P1-L1-S1-P1-L1-S1-P2-L2-S2-E1-E2-DYW
LOC_Os10g40920	Os10g0558600	Chr10	21983939 - 21987321	+ strand	0	DYW	24	56-L1-S1-SS-P1-L1-S1-P1-L1-S1-P1-L1-S1-P1-L1-S1-P1-L1-S1-P2-L2-S2-E1-E2-DYW
LOC_Os10g41740	None	Chr10	22467034 - 22468623	+ strand	0	E1	13	95-SS-SS-P1-L1-S1-SS-P1-L1-S1-P2-L2-S2-E1
LOC_Os10g42760	Os10g0578500	Chr10	23071683 - 23069756	- strand	0	P	11	107-P-31-P-35-P-P-P-33-P-P-P-P-P-P-40
LOC_Os11g01210	Os11g0103000	Chr11	127373 - 129004	+ strand	0	P	11	48-P-P-P-43-P-P-P-P-P-P-P-P-62
LOC_Os11g01836	Os11g0109600	Chr11	447925 - 445332	- strand	0	DYW	14	70-L1-S1-P1-L1-S1-P1-L1-S1-P2-L2-S2-E1-E2-DYW
LOC_Os11g01860	Os11g0109800	Chr11	454614 - 457051	+ strand	0	E2	19	23-SS-P1-L1-S1-P1-L1-S1-P1-L1-S1-P1-67-P1-L1-S1-P2-L2-S2-E1-E2-9
LOC_Os11g02310	Os11g0114800	Chr11	671757 - 675572	+ strand	0	E1	11	L1-S1-SS-SS-P1-L1-S1-P2-L2-S2-E1
LOC_Os11g03200	Os11g0125500	Chr11	1164910 - 1162136	- strand	6	P	2	165-P-P-56
LOC_Os11g03690	Os11g0131400	Chr11	1435829 - 1437759	+ strand	0	DYW	10	176-S1-SS-L1-S1-P2-L2-S2-E1-E2-DYW
LOC_Os11g03850	Os11g0133200	Chr11	1535799 - 1534932	- strand	0	P	6	77-P-P-P-P-P-P
LOC_Os11g04295	Os11g0138350	Chr11	1781348 - 1777855	- strand	0	P	18	98-P-P-P-P-P-P-P-P-P-P-P-P-P-P-P-P-50-P-P-44
LOC_Os11g05980	Os11g0158300	Chr11	2814473 - 2817216	+ strand	0	E1	6	1-L1-S1-P2-L2-S2-E1
LOC_Os11g10740	Os11g0213500	Chr11	5895364 - 5896776	+ strand	0	E2	12	5-L1-S1-31-L1-S1-P1-L1-S1-P2-L2-S2-E1-E2-27
LOC_Os11g14980	Os11g0256100	Chr11	8441556 - 8439761	- strand	0	E2	16	21-L1-S1-P1-L1-S1-P1-L1-S1-P1-L1-S1-P2-L2-S2-E1-E2-18
LOC_Os11g17530	Os11g0275400	Chr11	9768069 - 9771823	+ strand	1	DYW	11	219-L1-S1-P1-L1-S1-P2-L2-S2-E1-E2-DYW
LOC_Os11g24530	Os11g0433101	Chr11	13986428 - 13988479	+ strand	0	DYW	17	40-SS-SS-SS-SS-SS-SS-SS-SS-P1-L1-S1-P2-L2-S2-E1-E2-DYW
LOC_Os11g24570	Os11g0433600	Chr11	14027553 - 14029899	+ strand	0	P	12	101-P-P-P-P-P-P-P-P-P-P-P-P-127
LOC_Os11g29230	Os11g0482400	Chr11	16943497 - 16946706	+ strand	0	DYW	17	77-L1-S1-P1-L1-S1-P1-L1-S1-P1-L1-S1-P2-L2-S2-E1-E2-DYW
LOC_Os11g29360	Os11g0483950	Chr11	17034236 - 17032753	- strand	0	E2	11	82-P1-L1-S1-P1-L1-S1-P2-L2-S2-E1-E2-12
LOC_Os11g37330	Os11g0583200	Chr11	22040368 - 22044971	+ strand	1	DYW	17	14-L1-S1-P1-L1-S1-P1-L1-S1-P1-L1-S1-P2-L2-S2-E1-E2-DYW
LOC_Os11g37660	Os11g0587100	Chr11	22231042 - 22223651	- strand	0	E2	18	48-S1-P1-L1-S1-P1-L1-S1-P1-L1-S1-P1-L1-S1-P2-L2-S2-E1-E2-10
LOC_Os11g39360	Os11g0607100	Chr11	23427261 - 23429925	+ strand	0	P	16	110-P-P-P-P-P-P-P-P-P-P-P-P-P-P-P-P-3
LOC_Os11g43800	Os11g0659400	Chr11	26455695 - 26460071	+ strand	3	P	20	216-P-20-P-P-P-P-P-P-P-P-P-P-P-P-P-P-P-P-P-P-P-21
LOC_Os11g43934	Os11g0661000	Chr11	26531006 - 26527574	- strand	1	DYW	15	84-L1-S1-P1-L1-S1-SS-P1-L1-S1-P2-L2-S2-E1-E2-DYW
LOC_Os11g44930	Os11g0673000	Chr11	27199929 - 27198382	- strand	0	E2	10	155-S1-SS-P1-L1-S1-P2-L2-S2-E1-E2-17
LOC_Os11g45410	Os11g0680200	Chr11	27497702 - 27492479	- strand	4	DYW	24	5-P1-L1-S1-P1-L1-S1-P1-L1-S1-P1-L1-S1-P1-L1-S1-P1-L1-S1-P2-L2-S2-E1-E2-DYW
LOC_Os12g01210	Os12g0102600	Chr12	125923 - 128386	+ strand	0	P	12	143-P-39-P-P-P-43-P-P-P-P-P-P-P-P-62
LOC_Os12g01850	Os12g0109300	Chr12	502261 - 496700	- strand	0	DYW	14	70-L1-S1-P1-L1-S1-P1-L1-S1-P2-L2-S2-E1-E2-DYW
LOC_Os12g01910	Os12g0109800	Chr12	531180 - 535127	+ strand	3	E2	19	21-SS-P1-L1-S1-P1-L1-S1-P1-L1-S1-P1-67-P1-L1-S1-P2-L2-S2-E1-E2-150
LOC_Os12g01916	Os12g0109900	Chr12	540349 - 535869	- strand	1	P	6	193-P-P-P-P-P-P-58
LOC_Os12g02280	Os12g0114400	Chr12	718524 - 722216	+ strand	0	E2	12	111-L1-S1-SS-SS-P1-L1-S1-P2-L2-S2-E1-E2-10
LOC_Os12g02950	Os12g0123100	Chr12	1096564 - 1093738	- strand	6	P	2	165-P-P-56
LOC_Os12g03450	Os12g0128200	Chr12	1346249 - 1348258	+ strand	0	DYW	11	16-L1-106-S1-SS-L1-S1-P2-L2-S2-E1-E2-DYW
LOC_Os12g03700	Os12g0130900	Chr12	1495560 - 1494517	- strand	0	PLS	3	7-P1-L1-S1
LOC_Os12g04110	Os12g0135000	Chr12	1726259 - 1719707	- strand	7	P	18	871-P-P-P-P-P-P-P-P-P-P-P-P-P-P-P-P-50-P-P-43
LOC_Os12g05640	Os12g0152600	Chr12	2594898 - 2592072	- strand	0	P	14	195-P-P-P-P-P-P-P-P-P-P-P-P-P-P-30
LOC_Os12g06070	Os12g0156900	Chr12	2830044 - 2831936	+ strand	0	DYW	13	90-S1-P1-L1-S1-P1-L1-S1-P2-L2-S2-E1-E2-DYW
LOC_Os12g06650	Os12g0163600	Chr12	3229144 - 3226519	- strand	1	DYW	13	46-S1-P1-L1-S1-P1-L1-S1-P2-L2-S2-E1-E2-DYW
LOC_Os12g07260	Os12g0170100	Chr12	3572003 - 3566986	- strand	2	P	6	242-P-34-P-67-P-P-P-P-57
LOC_Os12g08140	Os12g0181900	Chr12	4163633 - 4168252	+ strand	0	DYW	12	73-P1-L1-S1-P1-L1-S1-P2-L2-S2-E1-E2-DYW
LOC_Os12g10184	None	Chr12	5384958 - 5387143	+ strand	0	PLS	16	93-L1-S1-P1-L1-S1-P1-L1-S1-P1-L1-S1-P1-L1-S1-P2-L2-40
LOC_Os12g13110	Os12g0233200	Chr12	7291739 - 7289214	- strand	2	DYW	16	100-P1-L1-S1-P1-L1-S1-SS-P1-L1-S1-P2-L2-S2-E1-E2-DYW
LOC_Os12g15460	Os12g0256900	Chr12	8827128 - 8823315	- strand	0	E2	21	48-S1-P1-L1-S1-P1-L1-S1-P1-L1-S1-P1-L1-S1-P1-L1-S1-P2-L2-S2-E1-E2-23
LOC_Os12g17080	Os12g0270200	Chr12	9777751 - 9782552	+ strand	0	DYW	11	110-L1-S1-P1-L1-S1-P2-L2-S2-E1-E2-DYW
LOC_Os12g18640	Os12g0283900	Chr12	10766538 - 10769036	+ strand	1	P	12	111-P-P-P-P-21-P-36-P-P-P-P-P-P-P-74
LOC_Os12g19260	Os12g0289800	Chr12	11169301 - 11166091	- strand	3	E2	21	10-SS-SS-SS-SS-SS-SS-SS-SS-SS-SS-SS-SS-P1-P1-L1-S1-P2-L2-S2-E1-E2-70
LOC_Os12g21930	Os12g0407900	Chr12	12349459 - 12352410	+ strand	0	P	7	213-P-P-P-P-P-P-P
LOC_Os12g27060	Os12g0456100	Chr12	15842475 - 15845828	+ strand	0	P	19	241-P-P-P-34-P-P-P-P-P-P-166-P-P-P-P-P-P-P-P-P-P-11
LOC_Os12g30620	Os12g0490100	Chr12	18388480 - 18391056	+ strand	0	DYW	13	9-L1-S1-SS-SS-P1-L1-S1-P2-L2-S2-E1-E2-DYW
LOC_Os12g34340	Os12g0527900	Chr12	20814294 - 20816344	+ strand	1	P	11	74-P-P-P-P-P-P-35-P-P-P-P-P-21
LOC_Os12g36620	Os12g0552300	Chr12	22427185 - 22419758	- strand	9	DYW	23	40-L1-S1-P1-L1-S1-P1-L1-S1-P1-L1-S1-P1-L1-S1-P1-L1-S1-P2-L2-S2-E1-E2-DYW
LOC_Os12g37100	Os12g0557800	Chr12	22726843 - 22723143	- strand	0	P	15	152-P-P-P-P-P-P-P-P-P-P-P-P-P-P-P-18
LOC_Os12g37550	Os12g0562300	Chr12	23042111 - 23045067	+ strand	3	P	7	9-P-P-P-P-P-P-32-P-129
LOC_Os12g38880	Os12g0578000	Chr12	23914774 - 23912105	- strand	0	DYW	14	4-L1-S1-SS-SS-SS-P1-L1-S1-P2-L2-S2-E1-E2-DYW
LOC_Os12g42120	Os12g0615600	Chr12	26117865 - 26120045	+ strand	0	P	16	126-P-P-P-P-P-P-P-P-P-P-P-P-P-P-P-P-41
LOC_Os12g44170	Os12g0638900	Chr12	27403415 - 27398576	- strand	0	P	9	365-P-P-P-P-P-P-P-P-68-P-112
None: the two locus can't convert to each other.
