# Supplementary material for: Genome-wide analysis of the rice PPR gene family and their expression profiles under different stress treatments
Source: BMC Genomics. 2018 Oct 1;19:720. doi: 10.1186/s12864-018-5088-9 (PMC6167770; doi:10.1186/s12864-018-5088-9)
Supplement: Supplementary file 1 — Table S1. The general information of PPR genes in rice genome. Table S2. PPR genes subcellular location results in rice by TargetP and Predotar. Table S3. PPR genes as miRNA targets in rice. Table S4. FPKM values of PPR genes in rice various organs and tissues. Table S5. RNA-seq data of PPR genes under different biotic and abiotic stresses. Table S6. Primers used in the study. (ZIP 805 kb) [file 12864_2018_5088_MOESM1_ESM.zip › Table S2.xlsx]

## Sheet: TargetP
Table S2 Subcellular localization of PPR genes predicted in rice
geneID	TargetP
LOC_Os01g01115.1	_
LOC_Os01g05860.1	mitochondrial
LOC_Os01g06000.1	_
LOC_Os01g07340.1	mitochondrial
LOC_Os01g07610.1	mitochondrial
LOC_Os01g08120.1	mitochondrial
LOC_Os01g10090.1	mitochondrial
LOC_Os01g10800.1	chloroplast
LOC_Os01g12810.1	_
LOC_Os01g15530.1	chloroplast
LOC_Os01g15840.1	chloroplast
LOC_Os01g17320.1	mitochondrial
LOC_Os01g19380.1	_
LOC_Os01g19490.1	secretory pathway
LOC_Os01g19529.1	mitochondrial
LOC_Os01g19548.1	mitochondrial
LOC_Os01g25270.1	mitochondrial
LOC_Os01g25530.1	chloroplast
LOC_Os01g27650.1	mitochondrial
LOC_Os01g29430.1	mitochondrial
LOC_Os01g32090.1	mitochondrial
LOC_Os01g32170.1	_
LOC_Os01g33070.1	mitochondrial
LOC_Os01g36540.1	mitochondrial
LOC_Os01g36600.1	mitochondrial
LOC_Os01g36610.1	mitochondrial
LOC_Os01g37870.1	chloroplast
LOC_Os01g40680.1	_
LOC_Os01g40720.1	chloroplast
LOC_Os01g41650.1	chloroplast
LOC_Os01g42280.1	chloroplast
LOC_Os01g42620.1	chloroplast
LOC_Os01g42990.1	mitochondrial
LOC_Os01g45840.1	mitochondrial
LOC_Os01g46230.1	mitochondrial
LOC_Os01g48140.1	mitochondrial
LOC_Os01g48380.1	chloroplast
LOC_Os01g51790.1	mitochondrial
LOC_Os01g51810.1	mitochondrial
LOC_Os01g54380.1	mitochondrial
LOC_Os01g55070.1	chloroplast
LOC_Os01g55290.1	chloroplast
LOC_Os01g55960.1	_
LOC_Os01g57410.1	chloroplast
LOC_Os01g57630.1	chloroplast
LOC_Os01g57900.1	mitochondrial
LOC_Os01g58080.1	mitochondrial
LOC_Os01g58630.1	mitochondrial
LOC_Os01g59890.1	_
LOC_Os01g60000.1	mitochondrial
LOC_Os01g60010.1	mitochondrial
LOC_Os01g60250.1	mitochondrial
LOC_Os01g60430.1	_
LOC_Os01g61630.1	chloroplast
LOC_Os01g62220.1	mitochondrial
LOC_Os01g62910.1	chloroplast
LOC_Os01g63400.1	_
LOC_Os01g65840.1	mitochondrial
LOC_Os01g66160.1	mitochondrial
LOC_Os01g67210.1	mitochondrial
LOC_Os01g68070.1	mitochondrial
LOC_Os01g68490.1	_
LOC_Os01g68524.1	mitochondrial
LOC_Os01g68610.1	mitochondrial
LOC_Os01g71180.1	mitochondrial
LOC_Os01g72930.1	_
LOC_Os01g73950.1	chloroplast
LOC_Os01g74600.1	chloroplast
LOC_Os02g01610.1	_
LOC_Os02g02020.1	mitochondrial
LOC_Os02g02590.1	mitochondrial
LOC_Os02g02740.1	chloroplast
LOC_Os02g02770.1	chloroplast
LOC_Os02g02950.1	_
LOC_Os02g03420.1	chloroplast
LOC_Os02g03530.1	mitochondrial
LOC_Os02g03930.1	chloroplast
LOC_Os02g03970.1	_
LOC_Os02g05720.1	mitochondrial
LOC_Os02g06880.1	chloroplast
LOC_Os02g07050.1	chloroplast
LOC_Os02g07360.1	mitochondrial
LOC_Os02g09800.1	mitochondrial
LOC_Os02g13340.1	chloroplast
LOC_Os02g16650.1	mitochondrial
LOC_Os02g17360.1	chloroplast
LOC_Os02g18810.1	mitochondrial
LOC_Os02g20160.1	mitochondrial
LOC_Os02g21070.1	chloroplast
LOC_Os02g21580.1	chloroplast
LOC_Os02g26890.1	chloroplast
LOC_Os02g26940.1	_
LOC_Os02g27070.1	chloroplast
LOC_Os02g32780.1	chloroplast
LOC_Os02g34700.1	mitochondrial
LOC_Os02g34960.1	mitochondrial
LOC_Os02g35750.1	chloroplast
LOC_Os02g37140.1	chloroplast
LOC_Os02g38950.1	mitochondrial
LOC_Os02g39820.1	mitochondrial
LOC_Os02g40750.1	_
LOC_Os02g41560.1	chloroplast
LOC_Os02g42210.1	mitochondrial
LOC_Os02g43080.1	mitochondrial
LOC_Os02g44480.1	mitochondrial
LOC_Os02g44970.1	_
LOC_Os02g45590.1	mitochondrial
LOC_Os02g46980.1	mitochondrial
LOC_Os02g47360.1	chloroplast
LOC_Os02g48122.1	mitochondrial
LOC_Os02g49830.1	chloroplast
LOC_Os02g50280.1	chloroplast
LOC_Os02g51480.1	chloroplast
LOC_Os02g52220.1	mitochondrial
LOC_Os02g53050.1	_
LOC_Os02g55020.1	mitochondrial
LOC_Os02g55310.1	mitochondrial
LOC_Os02g57340.1	mitochondrial
LOC_Os02g57800.1	_
LOC_Os02g58139.1	_
LOC_Os02g58300.1	mitochondrial
LOC_Os02g58330.1	chloroplast
LOC_Os02g58620.1	_
LOC_Os03g02430.1	mitochondrial
LOC_Os03g02762.1	mitochondrial
LOC_Os03g04390.1	chloroplast
LOC_Os03g06370.1	mitochondrial
LOC_Os03g06710.1	chloroplast
LOC_Os03g06910.1	mitochondrial
LOC_Os03g07220.1	mitochondrial
LOC_Os03g07234.1	_
LOC_Os03g07330.1	_
LOC_Os03g08680.1	mitochondrial
LOC_Os03g10420.1	_
LOC_Os03g11020.1	_
LOC_Os03g11310.1	chloroplast
LOC_Os03g11670.1	chloroplast
LOC_Os03g11690.1	chloroplast
LOC_Os03g11700.1	mitochondrial
LOC_Os03g12430.1	mitochondrial
LOC_Os03g13230.1	chloroplast
LOC_Os03g13830.1	chloroplast
LOC_Os03g16450.1	mitochondrial
LOC_Os03g17510.1	_
LOC_Os03g17634.1	chloroplast
LOC_Os03g18620.1	mitochondrial
LOC_Os03g19650.1	chloroplast
LOC_Os03g19980.1	mitochondrial
LOC_Os03g20190.1	mitochondrial
LOC_Os03g21780.1	chloroplast
LOC_Os03g24880.1	mitochondrial
LOC_Os03g25380.1	mitochondrial
LOC_Os03g27880.1	mitochondrial
LOC_Os03g28270.1	secretory pathway
LOC_Os03g32090.1	secretory pathway
LOC_Os03g32620.1	mitochondrial
LOC_Os03g37260.1	chloroplast
LOC_Os03g38580.1	chloroplast
LOC_Os03g40020.1	chloroplast
LOC_Os03g40690.1	mitochondrial
LOC_Os03g42650.1	mitochondrial
LOC_Os03g43470.1	chloroplast
LOC_Os03g44210.1	chloroplast
LOC_Os03g49464.1	chloroplast
LOC_Os03g49930.1	chloroplast
LOC_Os03g50500.1	mitochondrial
LOC_Os03g51840.1	mitochondrial
LOC_Os03g52475.1	chloroplast
LOC_Os03g52620.1	mitochondrial
LOC_Os03g53170.1	_
LOC_Os03g53490.1	mitochondrial
LOC_Os03g55340.1	_
LOC_Os03g56400.1	_
LOC_Os03g56850.1	mitochondrial
LOC_Os03g56960.1	mitochondrial
LOC_Os03g58100.1	chloroplast
LOC_Os03g58120.1	mitochondrial
LOC_Os03g59264.1	chloroplast
LOC_Os03g60200.1	_
LOC_Os03g60690.1	chloroplast
LOC_Os03g60910.1	_
LOC_Os03g62400.1	mitochondrial
LOC_Os03g62690.1	chloroplast
LOC_Os03g63260.1	mitochondrial
LOC_Os03g63510.1	mitochondrial
LOC_Os03g63560.1	chloroplast
LOC_Os03g63910.1	chloroplast
LOC_Os03g64370.1	mitochondrial
LOC_Os04g01990.1	mitochondrial
LOC_Os04g02850.1	chloroplast
LOC_Os04g14130.1	_
LOC_Os04g14450.1	_
LOC_Os04g21470.1	_
LOC_Os04g25410.1	mitochondrial
LOC_Os04g28234.1	_
LOC_Os04g28300.1	_
LOC_Os04g32870.1	_
LOC_Os04g33840.1	mitochondrial
LOC_Os04g35305.1	mitochondrial
LOC_Os04g35610.1	mitochondrial
LOC_Os04g35650.1	chloroplast
LOC_Os04g36840.1	chloroplast
LOC_Os04g37720.1	mitochondrial
LOC_Os04g38930.1	mitochondrial
LOC_Os04g38980.1	chloroplast
LOC_Os04g39000.1	mitochondrial
LOC_Os04g39410.1	mitochondrial
LOC_Os04g40010.1	mitochondrial
LOC_Os04g40130.1	secretory pathway
LOC_Os04g41120.1	mitochondrial
LOC_Os04g41140.1	mitochondrial
LOC_Os04g43430.1	mitochondrial
LOC_Os04g44030.1	_
LOC_Os04g46010.1	chloroplast
LOC_Os04g49350.1	chloroplast
LOC_Os04g49520.1	mitochondrial
LOC_Os04g51350.1	chloroplast
LOC_Os04g52290.1	mitochondrial
LOC_Os04g52725.1	mitochondrial
LOC_Os04g53630.1	mitochondrial
LOC_Os04g55090.1	mitochondrial
LOC_Os04g57670.1	mitochondrial
LOC_Os04g57900.1	mitochondrial
LOC_Os04g57940.1	mitochondrial
LOC_Os04g58780.1	chloroplast
LOC_Os04g58980.1	mitochondrial
LOC_Os05g01635.1	mitochondrial
LOC_Os05g02210.1	mitochondrial
LOC_Os05g04160.1	mitochondrial
LOC_Os05g05320.1	mitochondrial
LOC_Os05g05490.1	_
LOC_Os05g06150.1	mitochondrial
LOC_Os05g11700.1	mitochondrial
LOC_Os05g12130.1	chloroplast
LOC_Os05g18950.1	mitochondrial
LOC_Os05g19380.1	chloroplast
LOC_Os05g19390.1	mitochondrial
LOC_Os05g22870.1	chloroplast
LOC_Os05g23960.1	secretory pathway
LOC_Os05g24150.1	_
LOC_Os05g24270.1	_
LOC_Os05g24890.1	chloroplast
LOC_Os05g24930.1	mitochondrial
LOC_Os05g25060.1	chloroplast
LOC_Os05g28500.1	chloroplast
LOC_Os05g28720.1	secretory pathway
LOC_Os05g30240.1	mitochondrial
LOC_Os05g30710.1	chloroplast
LOC_Os05g32730.1	mitochondrial
LOC_Os05g33760.1	mitochondrial
LOC_Os05g33920.1	chloroplast
LOC_Os05g34570.1	mitochondrial
LOC_Os05g36350.1	chloroplast
LOC_Os05g38190.2	mitochondrial
LOC_Os05g40320.1	mitochondrial
LOC_Os05g45760.1	mitochondrial
LOC_Os05g45850.1	chloroplast
LOC_Os05g47510.1	_
LOC_Os05g49740.1	mitochondrial
LOC_Os05g49920.1	chloroplast
LOC_Os05g50460.1	mitochondrial
LOC_Os05g50690.1	mitochondrial
LOC_Os05g50950.1	chloroplast
LOC_Os06g02120.1	chloroplast
LOC_Os06g02200.1	chloroplast
LOC_Os06g02400.1	_
LOC_Os06g03530.1	mitochondrial
LOC_Os06g05140.1	secretory pathway
LOC_Os06g05920.1	chloroplast
LOC_Os06g07550.1	chloroplast
LOC_Os06g08570.1	mitochondrial
LOC_Os06g08650.1	chloroplast
LOC_Os06g08660.1	mitochondrial
LOC_Os06g09880.1	chloroplast
LOC_Os06g11300.1	mitochondrial
LOC_Os06g11304.1	secretory pathway
LOC_Os06g12360.1	mitochondrial
LOC_Os06g12510.1	mitochondrial
LOC_Os06g13950.1	mitochondrial
LOC_Os06g20354.1	_
LOC_Os06g20870.1	chloroplast
LOC_Os06g27790.1	_
LOC_Os06g29800.1	mitochondrial
LOC_Os06g30420.1	mitochondrial
LOC_Os06g30940.1	chloroplast
LOC_Os06g36910.1	mitochondrial
LOC_Os06g39650.1	mitochondrial
LOC_Os06g40860.1	chloroplast
LOC_Os06g41040.1	_
LOC_Os06g44820.1	chloroplast
LOC_Os06g47570.1	chloroplast
LOC_Os06g47920.1	chloroplast
LOC_Os06g47950.1	_
LOC_Os06g48660.1	_
LOC_Os06g49185.1	mitochondrial
LOC_Os06g49670.1	_
LOC_Os07g01130.1	chloroplast
LOC_Os07g02280.1	chloroplast
LOC_Os07g05560.1	mitochondrial
LOC_Os07g06960.1	chloroplast
LOC_Os07g07620.1	chloroplast
LOC_Os07g08180.1	chloroplast
LOC_Os07g09370.1	chloroplast
LOC_Os07g10400.1	mitochondrial
LOC_Os07g11280.1	_
LOC_Os07g12140.1	mitochondrial
LOC_Os07g13540.1	mitochondrial
LOC_Os07g14100.1	chloroplast
LOC_Os07g14530.1	chloroplast
LOC_Os07g15570.1	mitochondrial
LOC_Os07g15640.1	mitochondrial
LOC_Os07g19400.1	_
LOC_Os07g20420.1	chloroplast
LOC_Os07g20510.1	mitochondrial
LOC_Os07g25500.1	chloroplast
LOC_Os07g28900.1	chloroplast
LOC_Os07g30930.1	mitochondrial
LOC_Os07g31310.1	mitochondrial
LOC_Os07g32900.1	mitochondrial
LOC_Os07g36390.1	mitochondrial
LOC_Os07g36450.1	mitochondrial
LOC_Os07g39090.1	chloroplast
LOC_Os07g39910.1	chloroplast
LOC_Os07g40120.1	chloroplast
LOC_Os07g40750.1	mitochondrial
LOC_Os07g40800.1	mitochondrial
LOC_Os07g40820.1	mitochondrial
LOC_Os07g41260.1	mitochondrial
LOC_Os07g42354.1	mitochondrial
LOC_Os07g42880.1	mitochondrial
LOC_Os07g44170.1	chloroplast
LOC_Os07g44299.1	_
LOC_Os07g46730.1	chloroplast
LOC_Os07g46770.1	mitochondrial
LOC_Os07g47370.1	mitochondrial
LOC_Os07g47470.1	chloroplast
LOC_Os07g47720.1	_
LOC_Os07g48850.1	mitochondrial
LOC_Os08g01640.1	mitochondrial
LOC_Os08g01650.1	mitochondrial
LOC_Os08g01870.1	mitochondrial
LOC_Os08g02040.1	chloroplast
LOC_Os08g03676.1	mitochondrial
LOC_Os08g04400.1	chloroplast
LOC_Os08g05750.1	mitochondrial
LOC_Os08g06490.1	chloroplast
LOC_Os08g06500.1	_
LOC_Os08g09270.1	chloroplast
LOC_Os08g13990.1	_
LOC_Os08g15000.1	mitochondrial
LOC_Os08g15010.1	mitochondrial
LOC_Os08g15090.1	chloroplast
LOC_Os08g17080.1	mitochondrial
LOC_Os08g19310.1	mitochondrial
LOC_Os08g20610.1	chloroplast
LOC_Os08g21561.1	_
LOC_Os08g25280.1	mitochondrial
LOC_Os08g28180.1	mitochondrial
LOC_Os08g28830.1	mitochondrial
LOC_Os08g31110.1	mitochondrial
LOC_Os08g33700.1	chloroplast
LOC_Os08g37520.1	mitochondrial
LOC_Os08g38610.1	mitochondrial
LOC_Os08g39050.1	secretory pathway
LOC_Os08g39130.1	_
LOC_Os08g40020.1	_
LOC_Os08g41380.1	mitochondrial
LOC_Os08g42610.1	mitochondrial
LOC_Os09g02260.1	mitochondrial
LOC_Os09g07780.1	mitochondrial
LOC_Os09g09450.1	_
LOC_Os09g15800.1	mitochondrial
LOC_Os09g24240.1	_
LOC_Os09g24520.1	_
LOC_Os09g24640.1	mitochondrial
LOC_Os09g24680.1	mitochondrial
LOC_Os09g25050.1	mitochondrial
LOC_Os09g25550.1	mitochondrial
LOC_Os09g26190.1	_
LOC_Os09g29790.1	_
LOC_Os09g34870.1	_
LOC_Os09g36230.1	_
LOC_Os09g37070.1	mitochondrial
LOC_Os09g38310.1	mitochondrial
LOC_Os09g39970.1	chloroplast
LOC_Os10g02650.1	mitochondrial
LOC_Os10g10170.1	_
LOC_Os10g21470.1	mitochondrial
LOC_Os10g21920.1	_
LOC_Os10g22370.1	chloroplast
LOC_Os10g26070.1	mitochondrial
LOC_Os10g28600.1	chloroplast
LOC_Os10g28640.1	mitochondrial
LOC_Os10g28665.1	mitochondrial
LOC_Os10g30590.1	_
LOC_Os10g30760.1	mitochondrial
LOC_Os10g33700.1	mitochondrial
LOC_Os10g33730.1	mitochondrial
LOC_Os10g33874.1	mitochondrial
LOC_Os10g34310.1	mitochondrial
LOC_Os10g34370.1	mitochondrial
LOC_Os10g34720.1	mitochondrial
LOC_Os10g35090.1	mitochondrial
LOC_Os10g35230.1	mitochondrial
LOC_Os10g35240.1	mitochondrial
LOC_Os10g35260.1	mitochondrial
LOC_Os10g35436.1	mitochondrial
LOC_Os10g35440.1	mitochondrial
LOC_Os10g35640.1	mitochondrial
LOC_Os10g35730.1	_
LOC_Os10g35750.1	mitochondrial
LOC_Os10g35760.1	mitochondrial
LOC_Os10g35790.1	_
LOC_Os10g36190.1	mitochondrial
LOC_Os10g39460.1	_
LOC_Os10g40920.1	mitochondrial
LOC_Os10g41740.1	_
LOC_Os10g42760.1	mitochondrial
LOC_Os11g01210.1	mitochondrial
LOC_Os11g01836.1	mitochondrial
LOC_Os11g01860.1	chloroplast
LOC_Os11g02310.1	mitochondrial
LOC_Os11g03690.1	_
LOC_Os11g03850.1	chloroplast
LOC_Os11g04295.1	mitochondrial
LOC_Os11g05980.1	mitochondrial
LOC_Os11g10740.1	mitochondrial
LOC_Os11g14980.1	chloroplast
LOC_Os11g17530.1	_
LOC_Os11g24530.1	mitochondrial
LOC_Os11g24570.1	mitochondrial
LOC_Os11g29230.1	chloroplast
LOC_Os11g29360.1	mitochondrial
LOC_Os11g37330.1	mitochondrial
LOC_Os11g37660.1	mitochondrial
LOC_Os11g39360.1	mitochondrial
LOC_Os11g43800.1	_
LOC_Os11g43934.1	mitochondrial
LOC_Os11g44930.1	_
LOC_Os11g45410.1	_
LOC_Os12g01210.1	chloroplast
LOC_Os12g01850.1	mitochondrial
LOC_Os12g01910.1	_
LOC_Os12g02280.1	mitochondrial
LOC_Os12g03450.1	_
LOC_Os12g03700.1	secretory pathway
LOC_Os12g04110.1	secretory pathway
LOC_Os12g05640.1	chloroplast
LOC_Os12g06070.1	mitochondrial
LOC_Os12g06650.1	_
LOC_Os12g07260.1	mitochondrial
LOC_Os12g08140.1	_
LOC_Os12g10184.1	chloroplast
LOC_Os12g13110.1	chloroplast
LOC_Os12g15460.1	_
LOC_Os12g17080.1	mitochondrial
LOC_Os12g18640.1	chloroplast
LOC_Os12g19260.1	chloroplast
LOC_Os12g21930.1	_
LOC_Os12g27060.1	chloroplast
LOC_Os12g30620.1	mitochondrial
LOC_Os12g34340.1	mitochondrial
LOC_Os12g36620.1	_
LOC_Os12g37100.1	mitochondrial
LOC_Os12g37550.1	_
LOC_Os12g38880.1	secretory pathway
LOC_Os12g42120.1	mitochondrial
LOC_Os12g44170.1	mitochondrial
LOC_Os01g53610.1	mitochondrial
LOC_Os01g62400.1	mitochondrial
LOC_Os01g73690.1	mitochondrial
LOC_Os04g39970.1	mitochondrial
LOC_Os06g03570.1	mitochondrial
LOC_Os06g42030.1	chloroplast
LOC_Os08g40870.1	chloroplast
LOC_Os09g29825.1	_
LOC_Os09g29930.1	_
LOC_Os09g36244.1	S
LOC_Os10g35650.1	mitochondrial
LOC_Os11g03200.1	S
LOC_Os12g01916.1	_
LOC_Os12g02950.1	mitochondrial
Os10t0147250	mitochondrial
Os06t0705350	mitochondrial
Os06t0231400	chloroplast
Os04t0349600	chloroplast
Os03t0158900	mitochondrial
Os02t0680500	chloroplast
Os02t0116100	mitochondrial
Os01t0913800	_
Os10t0497366	mitochondrial

## Sheet: Predotar
geneID	Predotar
LOC_Os01g01115.1	possibly ER
LOC_Os01g05860.1	mitochondrial
LOC_Os01g06000.1	possibly plastid
LOC_Os01g07340.1	mitochondrial
LOC_Os01g07610.1	none
LOC_Os01g08120.1	mitochondrial
LOC_Os01g10090.1	none
LOC_Os01g10800.1	plastid
LOC_Os01g12810.1	none
LOC_Os01g15530.1	possibly ER
LOC_Os01g15840.1	plastid
LOC_Os01g17320.1	mitochondrial
LOC_Os01g19380.1	possibly plastid
LOC_Os01g19490.1	mitochondrial
LOC_Os01g19529.1	mitochondrial
LOC_Os01g19548.1	mitochondrial
LOC_Os01g25270.1	possibly mitochondrial
LOC_Os01g25530.1	possibly mitochondrial
LOC_Os01g27650.1	possibly plastid
LOC_Os01g29430.1	ER
LOC_Os01g32090.1	mitochondrial
LOC_Os01g32170.1	possibly mitochondrial
LOC_Os01g33070.1	none
LOC_Os01g36540.1	none
LOC_Os01g36600.1	mitochondrial
LOC_Os01g36610.1	none
LOC_Os01g37870.1	plastid
LOC_Os01g40680.1	possibly mitochondrial
LOC_Os01g40720.1	possibly mitochondrial
LOC_Os01g41650.1	plastid
LOC_Os01g42280.1	plastid
LOC_Os01g42620.1	possibly mitochondrial
LOC_Os01g42990.1	plastid
LOC_Os01g45840.1	mitochondrial
LOC_Os01g46230.1	none
LOC_Os01g48140.1	plastid
LOC_Os01g48380.1	plastid
LOC_Os01g51790.1	mitochondrial
LOC_Os01g51810.1	possibly plastid
LOC_Os01g54380.1	mitochondrial
LOC_Os01g55070.1	possibly plastid
LOC_Os01g55290.1	none
LOC_Os01g55960.1	plastid
LOC_Os01g57410.1	plastid
LOC_Os01g57630.1	possibly mitochondrial
LOC_Os01g57900.1	mitochondrial
LOC_Os01g58080.1	mitochondrial
LOC_Os01g58630.1	none
LOC_Os01g59890.1	none
LOC_Os01g60000.1	possibly mitochondrial
LOC_Os01g60010.1	mitochondrial
LOC_Os01g60250.1	mitochondrial
LOC_Os01g60430.1	none
LOC_Os01g61630.1	plastid
LOC_Os01g62220.1	possibly plastid
LOC_Os01g62910.1	plastid
LOC_Os01g63400.1	none
LOC_Os01g65840.1	mitochondrial
LOC_Os01g66160.1	possibly plastid
LOC_Os01g67210.1	mitochondrial
LOC_Os01g68070.1	mitochondrial
LOC_Os01g68490.1	none
LOC_Os01g68524.1	mitochondrial
LOC_Os01g68610.1	mitochondrial
LOC_Os01g71180.1	mitochondrial
LOC_Os01g72930.1	possibly ER
LOC_Os01g73950.1	mitochondrial
LOC_Os01g74600.1	possibly mitochondrial
LOC_Os02g01610.1	none
LOC_Os02g02020.1	mitochondrial
LOC_Os02g02590.1	none
LOC_Os02g02740.1	possibly mitochondrial
LOC_Os02g02770.1	plastid
LOC_Os02g02950.1	none
LOC_Os02g03420.1	none
LOC_Os02g03530.1	mitochondrial
LOC_Os02g03930.1	possibly plastid
LOC_Os02g03970.1	none
LOC_Os02g05720.1	mitochondrial
LOC_Os02g06880.1	none
LOC_Os02g07050.1	plastid
LOC_Os02g07360.1	possibly mitochondrial
LOC_Os02g09800.1	possibly plastid
LOC_Os02g13340.1	mitochondrial
LOC_Os02g16650.1	mitochondrial
LOC_Os02g17360.1	none
LOC_Os02g18810.1	mitochondrial
LOC_Os02g20160.1	mitochondrial
LOC_Os02g21070.1	none
LOC_Os02g21580.1	plastid
LOC_Os02g26890.1	none
LOC_Os02g26940.1	none
LOC_Os02g27070.1	plastid
LOC_Os02g32780.1	plastid
LOC_Os02g34700.1	mitochondrial
LOC_Os02g34960.1	none
LOC_Os02g35750.1	plastid
LOC_Os02g37140.1	none
LOC_Os02g38950.1	mitochondrial
LOC_Os02g39820.1	mitochondrial
LOC_Os02g40750.1	plastid
LOC_Os02g41560.1	plastid
LOC_Os02g42210.1	mitochondrial
LOC_Os02g43080.1	mitochondrial
LOC_Os02g44480.1	possibly mitochondrial
LOC_Os02g44970.1	none
LOC_Os02g45590.1	ER
LOC_Os02g46980.1	possibly plastid
LOC_Os02g47360.1	possibly plastid
LOC_Os02g48122.1	none
LOC_Os02g49830.1	plastid
LOC_Os02g50280.1	none
LOC_Os02g51480.1	none
LOC_Os02g52220.1	mitochondrial
LOC_Os02g53050.1	none
LOC_Os02g55020.1	mitochondrial
LOC_Os02g55310.1	mitochondrial
LOC_Os02g57340.1	possibly mitochondrial
LOC_Os02g57800.1	none
LOC_Os02g58139.1	possibly plastid
LOC_Os02g58300.1	mitochondrial
LOC_Os02g58330.1	ER
LOC_Os02g58620.1	none
LOC_Os03g02430.1	none
LOC_Os03g02762.1	mitochondrial
LOC_Os03g04390.1	plastid
LOC_Os03g06370.1	mitochondrial
LOC_Os03g06710.1	none
LOC_Os03g06910.1	possibly mitochondrial
LOC_Os03g07220.1	mitochondrial
LOC_Os03g07234.1	none
LOC_Os03g07330.1	possibly plastid
LOC_Os03g08680.1	possibly mitochondrial
LOC_Os03g10420.1	none
LOC_Os03g11020.1	possibly mitochondrial
LOC_Os03g11310.1	plastid
LOC_Os03g11670.1	plastid
LOC_Os03g11690.1	none
LOC_Os03g11700.1	possibly plastid
LOC_Os03g12430.1	mitochondrial
LOC_Os03g13230.1	possibly mitochondrial
LOC_Os03g13830.1	none
LOC_Os03g16450.1	none
LOC_Os03g17510.1	none
LOC_Os03g17634.1	plastid
LOC_Os03g18620.1	mitochondrial
LOC_Os03g19650.1	plastid
LOC_Os03g19980.1	possibly mitochondrial
LOC_Os03g20190.1	possibly mitochondrial
LOC_Os03g21780.1	plastid
LOC_Os03g24880.1	mitochondrial
LOC_Os03g25380.1	none
LOC_Os03g27880.1	none
LOC_Os03g28270.1	ER
LOC_Os03g32090.1	plastid
LOC_Os03g32620.1	mitochondrial
LOC_Os03g37260.1	possibly plastid
LOC_Os03g38580.1	plastid
LOC_Os03g40020.1	possibly mitochondrial
LOC_Os03g40690.1	none
LOC_Os03g42650.1	possibly mitochondrial
LOC_Os03g43470.1	plastid
LOC_Os03g44210.1	plastid
LOC_Os03g49464.1	none
LOC_Os03g49930.1	none
LOC_Os03g50500.1	mitochondrial
LOC_Os03g51840.1	mitochondrial
LOC_Os03g52475.1	none
LOC_Os03g52620.1	mitochondrial
LOC_Os03g53170.1	none
LOC_Os03g53490.1	possibly mitochondrial
LOC_Os03g55340.1	possibly mitochondrial
LOC_Os03g56400.1	none
LOC_Os03g56850.1	mitochondrial
LOC_Os03g56960.1	possibly ER
LOC_Os03g58100.1	plastid
LOC_Os03g58120.1	mitochondrial
LOC_Os03g59264.1	ER
LOC_Os03g60200.1	plastid
LOC_Os03g60690.1	plastid
LOC_Os03g60910.1	possibly plastid
LOC_Os03g62400.1	mitochondrial
LOC_Os03g62690.1	mitochondrial
LOC_Os03g63260.1	none
LOC_Os03g63510.1	possibly mitochondrial
LOC_Os03g63560.1	plastid
LOC_Os03g63910.1	ER
LOC_Os03g64370.1	mitochondrial
LOC_Os04g01990.1	possibly mitochondrial
LOC_Os04g02850.1	none
LOC_Os04g14130.1	none
LOC_Os04g14450.1	none
LOC_Os04g21470.1	none
LOC_Os04g25410.1	none
LOC_Os04g28234.1	none
LOC_Os04g28300.1	none
LOC_Os04g32870.1	none
LOC_Os04g33840.1	mitochondrial
LOC_Os04g35305.1	mitochondrial
LOC_Os04g35610.1	possibly mitochondrial
LOC_Os04g35650.1	plastid
LOC_Os04g36840.1	plastid
LOC_Os04g37720.1	mitochondrial
LOC_Os04g38930.1	possibly mitochondrial
LOC_Os04g38980.1	possibly plastid
LOC_Os04g39000.1	possibly mitochondrial
LOC_Os04g39410.1	possibly mitochondrial
LOC_Os04g40010.1	mitochondrial
LOC_Os04g40130.1	none
LOC_Os04g41120.1	ER
LOC_Os04g41140.1	mitochondrial
LOC_Os04g43430.1	mitochondrial
LOC_Os04g44030.1	none
LOC_Os04g46010.1	possibly plastid
LOC_Os04g49350.1	possibly plastid
LOC_Os04g49520.1	possibly plastid
LOC_Os04g51350.1	none
LOC_Os04g52290.1	mitochondrial
LOC_Os04g52725.1	mitochondrial
LOC_Os04g53630.1	mitochondrial
LOC_Os04g55090.1	mitochondrial
LOC_Os04g57670.1	none
LOC_Os04g57900.1	plastid
LOC_Os04g57940.1	mitochondrial
LOC_Os04g58780.1	plastid
LOC_Os04g58980.1	mitochondrial
LOC_Os05g01635.1	none
LOC_Os05g02210.1	mitochondrial
LOC_Os05g04160.1	mitochondrial
LOC_Os05g05320.1	mitochondrial
LOC_Os05g05490.1	none
LOC_Os05g06150.1	none
LOC_Os05g11700.1	possibly plastid
LOC_Os05g12130.1	plastid
LOC_Os05g18950.1	mitochondrial
LOC_Os05g19380.1	none
LOC_Os05g19390.1	mitochondrial
LOC_Os05g22870.1	plastid
LOC_Os05g23960.1	ER
LOC_Os05g24150.1	none
LOC_Os05g24270.1	none
LOC_Os05g24890.1	plastid
LOC_Os05g24930.1	mitochondrial
LOC_Os05g25060.1	possibly mitochondrial
LOC_Os05g28500.1	plastid
LOC_Os05g28720.1	ER
LOC_Os05g30240.1	mitochondrial
LOC_Os05g30710.1	plastid
LOC_Os05g32730.1	mitochondrial
LOC_Os05g33760.1	mitochondrial
LOC_Os05g33920.1	plastid
LOC_Os05g34570.1	none
LOC_Os05g36350.1	none
LOC_Os05g38190.2	possibly mitochondrial
LOC_Os05g40320.1	mitochondrial
LOC_Os05g45760.1	mitochondrial
LOC_Os05g45850.1	ER
LOC_Os05g47510.1	possibly mitochondrial
LOC_Os05g49740.1	possibly plastid
LOC_Os05g49920.1	possibly plastid
LOC_Os05g50460.1	possibly mitochondrial
LOC_Os05g50690.1	possibly mitochondrial
LOC_Os05g50950.1	possibly plastid
LOC_Os06g02120.1	plastid
LOC_Os06g02200.1	plastid
LOC_Os06g02400.1	none
LOC_Os06g03530.1	mitochondrial
LOC_Os06g05140.1	possibly mitochondrial
LOC_Os06g05920.1	none
LOC_Os06g07550.1	plastid
LOC_Os06g08570.1	mitochondrial
LOC_Os06g08650.1	none
LOC_Os06g08660.1	possibly ER
LOC_Os06g09880.1	plastid
LOC_Os06g11300.1	none
LOC_Os06g11304.1	ER
LOC_Os06g12360.1	mitochondrial
LOC_Os06g12510.1	mitochondrial
LOC_Os06g13950.1	mitochondrial
LOC_Os06g20354.1	possibly mitochondrial
LOC_Os06g20870.1	none
LOC_Os06g27790.1	none
LOC_Os06g29800.1	none
LOC_Os06g30420.1	none
LOC_Os06g30940.1	none
LOC_Os06g36910.1	mitochondrial
LOC_Os06g39650.1	possibly mitochondrial
LOC_Os06g40860.1	none
LOC_Os06g41040.1	none
LOC_Os06g44820.1	none
LOC_Os06g47570.1	mitochondrial
LOC_Os06g47920.1	mitochondrial
LOC_Os06g47950.1	possibly plastid
LOC_Os06g48660.1	possibly plastid
LOC_Os06g49185.1	mitochondrial
LOC_Os06g49670.1	none
LOC_Os07g01130.1	possibly plastid
LOC_Os07g02280.1	plastid
LOC_Os07g05560.1	possibly plastid
LOC_Os07g06960.1	possibly plastid
LOC_Os07g07620.1	plastid
LOC_Os07g08180.1	possibly plastid
LOC_Os07g09370.1	plastid
LOC_Os07g10400.1	possibly mitochondrial
LOC_Os07g11280.1	none
LOC_Os07g12140.1	mitochondrial
LOC_Os07g13540.1	possibly mitochondrial
LOC_Os07g14100.1	mitochondrial
LOC_Os07g14530.1	mitochondrial
LOC_Os07g15570.1	mitochondrial
LOC_Os07g15640.1	plastid
LOC_Os07g19400.1	plastid
LOC_Os07g20420.1	plastid
LOC_Os07g20510.1	mitochondrial
LOC_Os07g25500.1	possibly mitochondrial
LOC_Os07g28900.1	possibly plastid
LOC_Os07g30930.1	mitochondrial
LOC_Os07g31310.1	mitochondrial
LOC_Os07g32900.1	mitochondrial
LOC_Os07g36390.1	plastid
LOC_Os07g36450.1	mitochondrial
LOC_Os07g39090.1	none
LOC_Os07g39910.1	possibly mitochondrial
LOC_Os07g40120.1	plastid
LOC_Os07g40750.1	mitochondrial
LOC_Os07g40800.1	mitochondrial
LOC_Os07g40820.1	ER
LOC_Os07g41260.1	mitochondrial
LOC_Os07g42354.1	mitochondrial
LOC_Os07g42880.1	mitochondrial
LOC_Os07g44170.1	mitochondrial
LOC_Os07g44299.1	possibly mitochondrial
LOC_Os07g46730.1	plastid
LOC_Os07g46770.1	none
LOC_Os07g47370.1	possibly mitochondrial
LOC_Os07g47470.1	none
LOC_Os07g47720.1	none
LOC_Os07g48850.1	mitochondrial
LOC_Os08g01640.1	mitochondrial
LOC_Os08g01650.1	none
LOC_Os08g01870.1	possibly mitochondrial
LOC_Os08g02040.1	mitochondrial
LOC_Os08g03676.1	mitochondrial
LOC_Os08g04400.1	none
LOC_Os08g05750.1	plastid
LOC_Os08g06490.1	none
LOC_Os08g06500.1	none
LOC_Os08g09270.1	plastid
LOC_Os08g13990.1	possibly mitochondrial
LOC_Os08g15000.1	none
LOC_Os08g15010.1	none
LOC_Os08g15090.1	none
LOC_Os08g17080.1	mitochondrial
LOC_Os08g19310.1	mitochondrial
LOC_Os08g20610.1	possibly ER
LOC_Os08g21561.1	none
LOC_Os08g25280.1	mitochondrial
LOC_Os08g28180.1	mitochondrial
LOC_Os08g28830.1	possibly mitochondrial
LOC_Os08g31110.1	possibly mitochondrial
LOC_Os08g33700.1	plastid
LOC_Os08g37520.1	mitochondrial
LOC_Os08g38610.1	mitochondrial
LOC_Os08g39050.1	mitochondrial
LOC_Os08g39130.1	ER
LOC_Os08g40020.1	none
LOC_Os08g41380.1	possibly mitochondrial
LOC_Os08g42610.1	possibly mitochondrial
LOC_Os09g02260.1	mitochondrial
LOC_Os09g07780.1	possibly mitochondrial
LOC_Os09g09450.1	none
LOC_Os09g15800.1	possibly mitochondrial
LOC_Os09g24240.1	none
LOC_Os09g24520.1	none
LOC_Os09g24640.1	plastid
LOC_Os09g24680.1	mitochondrial
LOC_Os09g25050.1	mitochondrial
LOC_Os09g25550.1	none
LOC_Os09g26190.1	none
LOC_Os09g29790.1	none
LOC_Os09g34870.1	none
LOC_Os09g36230.1	none
LOC_Os09g37070.1	mitochondrial
LOC_Os09g38310.1	possibly mitochondrial
LOC_Os09g39970.1	possibly plastid
LOC_Os10g02650.1	plastid
LOC_Os10g10170.1	none
LOC_Os10g21470.1	mitochondrial
LOC_Os10g21920.1	possibly ER
LOC_Os10g22370.1	none
LOC_Os10g26070.1	possibly mitochondrial
LOC_Os10g28600.1	possibly plastid
LOC_Os10g28640.1	mitochondrial
LOC_Os10g28665.1	mitochondrial
LOC_Os10g30590.1	possibly plastid
LOC_Os10g30760.1	mitochondrial
LOC_Os10g33700.1	none
LOC_Os10g33730.1	possibly mitochondrial
LOC_Os10g33874.1	ER
LOC_Os10g34310.1	possibly ER
LOC_Os10g34370.1	possibly mitochondrial
LOC_Os10g34720.1	mitochondrial
LOC_Os10g35090.1	possibly mitochondrial
LOC_Os10g35230.1	possibly mitochondrial
LOC_Os10g35240.1	none
LOC_Os10g35260.1	none
LOC_Os10g35436.1	mitochondrial
LOC_Os10g35440.1	mitochondrial
LOC_Os10g35640.1	mitochondrial
LOC_Os10g35730.1	none
LOC_Os10g35750.1	mitochondrial
LOC_Os10g35760.1	mitochondrial
LOC_Os10g35790.1	none
LOC_Os10g36190.1	none
LOC_Os10g39460.1	none
LOC_Os10g40920.1	mitochondrial
LOC_Os10g41740.1	possibly plastid
LOC_Os10g42760.1	mitochondrial
LOC_Os11g01210.1	mitochondrial
LOC_Os11g01836.1	none
LOC_Os11g01860.1	possibly plastid
LOC_Os11g02310.1	none
LOC_Os11g03690.1	possibly plastid
LOC_Os11g03850.1	none
LOC_Os11g04295.1	mitochondrial
LOC_Os11g05980.1	possibly mitochondrial
LOC_Os11g10740.1	mitochondrial
LOC_Os11g14980.1	plastid
LOC_Os11g17530.1	none
LOC_Os11g24530.1	mitochondrial
LOC_Os11g24570.1	ER
LOC_Os11g29230.1	possibly plastid
LOC_Os11g29360.1	possibly mitochondrial
LOC_Os11g37330.1	none
LOC_Os11g37660.1	possibly mitochondrial
LOC_Os11g39360.1	mitochondrial
LOC_Os11g43800.1	none
LOC_Os11g43934.1	none
LOC_Os11g44930.1	none
LOC_Os11g45410.1	none
LOC_Os12g01210.1	none
LOC_Os12g01850.1	none
LOC_Os12g01910.1	none
LOC_Os12g02280.1	mitochondrial
LOC_Os12g03450.1	none
LOC_Os12g03700.1	none
LOC_Os12g04110.1	ER
LOC_Os12g05640.1	possibly plastid
LOC_Os12g06070.1	possibly mitochondrial
LOC_Os12g06650.1	ER
LOC_Os12g07260.1	mitochondrial
LOC_Os12g08140.1	none
LOC_Os12g10184.1	plastid
LOC_Os12g13110.1	possibly plastid
LOC_Os12g15460.1	possibly mitochondrial
LOC_Os12g17080.1	possibly mitochondrial
LOC_Os12g18640.1	plastid
LOC_Os12g19260.1	plastid
LOC_Os12g21930.1	none
LOC_Os12g27060.1	plastid
LOC_Os12g30620.1	possibly mitochondrial
LOC_Os12g34340.1	mitochondrial
LOC_Os12g36620.1	possibly mitochondrial
LOC_Os12g37100.1	mitochondrial
LOC_Os12g37550.1	none
LOC_Os12g38880.1	possibly ER
LOC_Os12g42120.1	possibly mitochondrial
LOC_Os12g44170.1	mitochondrial
LOC_Os01g53610.1	mitochondrial
LOC_Os01g62400.1	mitochondrial
LOC_Os01g73690.1	none
LOC_Os04g39970.1	none
LOC_Os06g03570.1	possibly ER
LOC_Os06g42030.1	none
LOC_Os08g40870.1	plastid
LOC_Os09g29825.1	none
LOC_Os09g29930.1	none
LOC_Os09g36244.1	none
LOC_Os10g35650.1	none
LOC_Os11g03200.1	mitochondrial
LOC_Os12g01916.1	none
LOC_Os12g02950.1	possibly mitochondrial
Os10t0147250	mitochondrial
Os06t0705350	none
Os06t0231400	none
Os04t0349600	possibly plastid
Os03t0158900	mitochondrial
Os02t0680500	possibly mitochondrial
Os02t0116100	possibly mitochondrial
Os01t0913800	none
Os10t0497366	mitochondrial
