# Supplementary material for: Genome-wide analysis of the rice PPR gene family and their expression profiles under different stress treatments
Source: BMC Genomics. 2018 Oct 1;19:720. doi: 10.1186/s12864-018-5088-9 (PMC6167770; doi:10.1186/s12864-018-5088-9)
Supplement: Supplementary file 1 — Table S1. The general information of PPR genes in rice genome. Table S2. PPR genes subcellular location results in rice by TargetP and Predotar. Table S3. PPR genes as miRNA targets in rice. Table S4. FPKM values of PPR genes in rice various organs and tissues. Table S5. RNA-seq data of PPR genes under different biotic and abiotic stresses. Table S6. Primers used in the study. (ZIP 805 kb) [file 12864_2018_5088_MOESM1_ESM.zip › Table S3.xlsx]

## Sheet: Sheet1
Table S3 Pentatricopeptide repeat protein as the targets of miRNAs in rice.
miRNA_Accession	Target_Accession	Expectation	UPE	miRNA_start	miRNA_end	Target_start	Target_end	miRNA_aligned_fragment	Target_aligned_fragment	Inhibition	Target_Description
osa-miR159a.2	LOC_Os02g05720	3	18.448	1	21	2169	2189	UUGCAUGCCCCAGGAGCUGCA	UGCUCUUCUUGGGGCAUGCAA	Cleavage	pentatricopeptide repeat protein PPR986-12, putative, expressed
osa-miR159a.2	LOC_Os10g40920	2.5	24.57	1	21	2100	2120	UUGCAUGCCCCAGGAGCUGCA	UGCAGUUCUUAGGGCAUGCAG	Translation	pentatricopeptide, putative, expressed
osa-miR167h-3p	LOC_Os02g55020	3	13.164	1	20	1322	1341	AGGUCAUGCUGUAGUUUCAU	AUGAAACUAAAGGAUGAUUU	Translation	uncharacterized PPR-repeat protein, putative, expressed
osa-miR169a	LOC_Os01g41650	3	20.845	1	21	23	43	CAGCCAAGGAUGACUUGCCGA	UCGGAGUGUCAUUCUUGGCUG	Cleavage	pentatricopeptide, putative, expressed
osa-miR171i-3p	LOC_Os01g60000	3	23.699	1	21	3272	3292	GGAUUGAGCCGCGUCAAUAUC	GCUGUUGAAGCGGCUUAAUCC	Cleavage	pentatricopeptide, putative, expressed
osa-miR1846e	LOC_Os05g33760	3	13.871	1	20	663	682	CAACGAGGAGGCCGGGACCA	UGGUCGCUCCCUCCUCGUUG	Cleavage	PPR repeat domain containing protein, putative, expressed
osa-miR1850.1	LOC_Os03g63260	2.5	8.258	1	21	199	219	UGGAAAGUUGGGAGAUUGGGG	CCCCAUAUUCCCAACUUUCCA	Cleavage	pentatricopeptide, putative, expressed
osa-miR1853-5p	LOC_Os08g41380	3	17.447	1	20	1508	1527	AGCAUUCAAACAUUCCCAAU	GAUGGGGAUGUUUGAAUGUU	Cleavage	pentatricopeptide, putative, expressed
osa-miR1857-5p	LOC_Os10g10170	3	14.017	1	21	530	550	UGGUUUUUUUGGAGCAUGAGG	UUUCAUCCUUCAAAAGAAUCA	Cleavage	PPR repeat domain containing protein, putative, expressed
osa-miR1862d	LOC_Os03g17634	3	12.194	1	21	3439	3459	ACUAGGUUUGUUUAUUUUGGG	UUUUAAAUAAAUAAAUCUAGU	Cleavage	PPR repeat domain containing protein, putative, expressed
osa-miR1863a	LOC_Os04g28234	3	19.637	1	20	3086	3105	AGCUCUGAUACCAUGUUAGA	CAUAACAUGGUAUCAGAGCA	Cleavage	Rf1, mitochondrial precursor, putative, expressed
osa-miR1425-5p	LOC_Os08g01640	2	18.897	1	21	1453	1473	UAGGAUUCAAUCCUUGCUGCU	GGAGGCAAGGAUUGAAUCCUG	Cleavage	Rf1, mitochondrial precursor, putative, expressed
osa-miR1425-5p	LOC_Os08g01650	2	21.492	1	21	1325	1345	UAGGAUUCAAUCCUUGCUGCU	GGCAGCAAGGAUUGAACCCUG	Cleavage	Rf1, mitochondrial precursor, putative, expressed
osa-miR1425-5p	LOC_Os08g01870	3	16.013	1	21	1328	1348	UAGGAUUCAAUCCUUGCUGCU	GGCAGCAAGGAUUGCACCCUA	Cleavage	Rf1, mitochondrial precursor, putative, expressed
osa-miR1425-5p	LOC_Os10g35230	2	15.817	1	21	1437	1457	UAGGAUUCAAUCCUUGCUGCU	GGCAGCAAGGAUUGAGUCCGA	Cleavage	Rf1, mitochondrial precursor, putative, expressed
osa-miR1425-5p	LOC_Os10g35240	2.5	16.974	1	21	1296	1316	UAGGAUUCAAUCCUUGCUGCU	GGCAGCAUGGAUUGAAUCCGA	Cleavage	Rf1, mitochondrial precursor, putative, expressed
osa-miR1425-5p	LOC_Os10g35436	2.5	19.96	1	21	1308	1328	UAGGAUUCAAUCCUUGCUGCU	GGCAGCAAGGAUUGAAUCCGG	Cleavage	Rf1, mitochondrial precursor, putative, expressed
osa-miR1425-5p	LOC_Os10g35640	1.5	15.591	1	21	1376	1396	UAGGAUUCAAUCCUUGCUGCU	GGCAGCAAGGAUUGAAACCUA	Cleavage	Rf1, mitochondrial precursor, putative, expressed
osa-miR1425-5p	LOC_Os10g35790	3	15.638	1	21	626	646	UAGGAUUCAAUCCUUGCUGCU	GGCAGCAAGGAUUGACUCCGA	Cleavage	Rf1, mitochondrial precursor, putative, expressed
osa-miR1436	LOC_Os01g19529	2	8.382	1	21	1641	1661	ACAUUAUGGGACGGAGGGAGU	ACUUCCUCCGUUUUAUAAUGU	Cleavage	pentatricopeptide, putative, expressed
osa-miR2093-5p	LOC_Os03g19650	3	15.503	1	20	2125	2144	GUGCAUUAAUUGGAAGAACA	UGUUCAUCCAAUUAAUAUAC	Cleavage	PPR2, putative, expressed
osa-miR2093-5p	LOC_Os03g32620	3	17.283	1	20	1459	1478	GUGCAUUAAUUGGAAGAACA	UGUUCCUCCGAUUGAUGCGU	Cleavage	pentatricopeptide, putative, expressed
osa-miR2118g	LOC_Os08g28830	3	16.43	1	20	1009	1028	UUCCUAAUGCCUCCCAUUCC	GGAAUUGGGGACAUUAGGGA	Translation	pentatricopeptide, putative, expressed
osa-miR2275c	LOC_Os07g46730	2.5	14.553	1	23	232	254	AGAAUUGGAGGAAAACAAACUGA	UUGAUUUGUUUUCUUUCAAUUUU	Cleavage	PPR repeat domain containing protein, putative, expressed
osa-miR2275d	LOC_Os10g21470	3	14.853	1	20	2820	2839	CUUGUUUUUCUCCAAUAUCU	AGAAAUUGGAGAGAGAUGAG	Cleavage	pentatricopeptide, putative, expressed
osa-miR2866	LOC_Os06g05920	2.5	16.026	1	20	1734	1753	UCUAGUUUGUGUUCAGCAUC	GAUGUUGGACAGAAACUGGA	Translation	Rf1, mitochondrial precursor, putative, expressed
osa-miR2878-5p	LOC_Os07g08180	2.5	18.207	1	21	3489	3509	UACAUGUAUAAAAUUCUGAGG	UCUCAAUAUUUUAUGCAUGUA	Cleavage	PPR repeat containing protein, expressed
osa-miR396a-5p	LOC_Os07g40820	3	17.18	1	20	956	975	UUCCACAGCUUUCUUGAACU	UGUUCAAGAGAGGUGUGGAG	Cleavage	PPR repeat domain containing protein, putative, expressed
osa-miR396a-5p	LOC_Os11g45410	3	15.904	1	21	1891	1911	UUCCACAGCUUUCUUGAACUG	UAUUUCAAGGAAGCUGAGGAA	Cleavage	expressed protein
osa-miR396a-5p	LOC_Os11g45410	3	15.904	1	21	1891	1911	UUCCACAGCUUUCUUGAACUG	UAUUUCAAGGAAGCUGAGGAA	Cleavage	expressed protein
osa-miR396b-5p	LOC_Os07g40820	3	17.18	1	20	956	975	UUCCACAGCUUUCUUGAACU	UGUUCAAGAGAGGUGUGGAG	Cleavage	PPR repeat domain containing protein, putative, expressed
osa-miR396c-5p	LOC_Os07g40820	3	17.18	1	21	955	975	UUCCACAGCUUUCUUGAACUU	AUGUUCAAGAGAGGUGUGGAG	Cleavage	PPR repeat domain containing protein, putative, expressed
osa-miR3979-3p	LOC_Os07g32900	3	22.983	1	20	762	781	CUUCGGGGGAGGAGAGAAGC	GCAUCUCUCCCUCCCCGGAG	Translation	PPR repeat containing protein, expressed
osa-miR397a	LOC_Os07g31310	2	17.895	1	20	480	499	UCAUUGAGUGCAGCGUUGAU	AUCAAUGCUGCUCUCGAUGA	Translation	PPR repeat domain containing protein, putative, expressed
osa-miR397b	LOC_Os07g31310	2.5	17.895	1	20	480	499	UUAUUGAGUGCAGCGUUGAU	AUCAAUGCUGCUCUCGAUGA	Translation	PPR repeat domain containing protein, putative, expressed
osa-miR444a-3p.2	LOC_Os04g51350	2	17.504	1	20	1120	1139	UGCAGUUGCUGCCUCAAGCU	AGCUUGGGUCAGCAGCUGCA	Cleavage	pentatricopeptide, putative, expressed
osa-miR444b.2	LOC_Os02g32780	3	18.959	1	21	697	717	UGCAGUUGUUGUCUCAAGCUU	CCGUUUGGGAUAUCAGCUGCA	Translation	cDNA|pentatricopeptide, putative, expressed
osa-miR444b.2	LOC_Os04g51350	2.5	17.504	1	21	1119	1139	UGCAGUUGUUGUCUCAAGCUU	UAGCUUGGGUCAGCAGCUGCA	Cleavage	cDNA|pentatricopeptide, putative, expressed
osa-miR444f	LOC_Os04g14450	3	17.779	1	21	1835	1855	UGCAGUUGUUGCCUCAAGCUU	AAGCUUGAUGAGAUAACUGCA	Translation	pentatricopeptide, putative, expressed
osa-miR5078	LOC_Os06g03530	2.5	20.635	1	21	1376	1396	CCUCGUUCGACCGUGGCAUUU	GGAUGACAUGGUUGAACGAGG	Cleavage	pentatricopeptide, putative, expressed
osa-miR5078	LOC_Os08g39130	3	23.495	1	21	560	580	CCUCGUUCGACCGUGGCAUUU	AAAUGCCACGGAGGAAUGGGG	Translation	pentatricopeptide, putative, expressed
osa-miR5144-5p	LOC_Os01g32090	3	17.65	1	20	3053	3072	UUCUUGUGCUGCUGAAGAGA	UCUCUGCACCAGCAUAAGGA	Cleavage	PPR repeat domain containing protein, putative, expressed
osa-miR5147	LOC_Os02g58330	2	22.229	1	21	1591	1611	ACAACUCUUGUGGAUGGAGGG	CCGUCCAUCCAUGAGAGUUGU	Cleavage	expressed protein
osa-miR5150-3p	LOC_Os02g43080	3	16.839	1	20	92	111	AGAAGCUGCAGCUGUCAGAA	UACUGACAGCUUCAGCUUCA	Translation	PPR repeat domain containing protein, putative, expressed
osa-miR5150-3p	LOC_Os11g43800	3	14.142	1	20	446	465	AGAAGCUGCAGCUGUCAGAA	UACUGACAGCUUCAGCUUCA	Translation	PPR repeat domain containing protein, putative, expressed
osa-miR5155	LOC_Os07g14530	3	22.52	1	22	3144	3165	ACUUUAAUACCAUUGGAAGAUU	GAUCUUUCAAUGGAAUUAAAAU	Translation	PPR repeat containing protein, expressed
osa-miR5511	LOC_Os07g39910	3	18.02	1	21	2132	2152	CAUAUCCCAGCUGUUUCGGCC	GGAUGAGAAAGCUGGGAUAUG	Cleavage	pentatricopeptide repeat domain containing protein, putative, expressed
osa-miR5513	LOC_Os01g63400	3	23.384	1	21	706	726	UAACAAAGGACAACAGACUGA	UCAGCCUGAUGUCGUUUGUUA	Cleavage	PPR repeat containing protein, expressed
osa-miR5513	LOC_Os08g39050	2.5	6.404	1	21	2260	2280	UAACAAAGGACAACAGACUGA	UCAGUCUUUUGUUCUUUGUUU	Cleavage	pentatricopeptide, putative, expressed
osa-miR5539a	LOC_Os10g33730	3	12.171	1	20	2478	2497	AAGAAAACGGAUGCGCGUGC	ACACGCGCAUUUCUUUUCUU	Cleavage	pentatricopeptide, putative, expressed
osa-miR5794	LOC_Os01g59890	3	20.009	1	21	1984	2004	UGAGGAAUCACUAGUAGUCGU	AGGACUUUUGGUGAUUCCUCA	Cleavage	pentatricopeptide, putative, expressed
osa-miR5795	LOC_Os03g21780	3	16.867	1	21	2916	2936	AUGUCGAGGUCGAGUUCCCGG	UCGGGAACACGACCUCGAUGC	Cleavage	pentatricopeptide repeat domain containing protein, putative, expressed
osa-miR5817	LOC_Os01g19490	2.5	17.496	1	22	2278	2299	AUCGAAUUUGAAAGAAAAAGGU	ACCUUUUUAAUUCAAAUUUGAU	Cleavage	pentatricopeptide, putative, expressed
osa-miR6248	LOC_Os04g35650	2.5	18.907	1	21	2587	2607	UAUUUGAGGAUGGAGGUAGUA	UACUGCCUCCAUUCUAAAAUA	Cleavage	pentatricopeptide, putative, expressed
osa-miR6253	LOC_Os01g51790	2.5	12.015	1	20	356	375	GAGGAAAGUGGGCAGUUGGG	CCCACCUGGCCGCUUUCCUC	Cleavage	expressed protein
osa-miR810b.1	LOC_Os02g03930	3	19.332	1	21	1038	1058	UGAACACCGAUAUGCGUCAUC	GAUGGCGCAUGAGGGUGUUCA	Translation	expressed protein
osa-miR812a	LOC_Os10g10170	2	15.642	1	22	1286	1307	GACGGACGGUUAAACGUUGGAC	GUCCAACGUUUGACCGUCCAUC	Cleavage	PPR repeat domain containing protein, putative, expressed
osa-miR812o-3p	LOC_Os10g10170	3	10.606	1	24	1281	1304	GAACGGUCAAAUGUUAGACACGGA	UCCAUGUCCAACGUUUGACCGUCC	Cleavage	PPR repeat domain containing protein, putative, expressed
osa-miR812o-5p	LOC_Os10g10170	2.5	12.291	1	21	2269	2289	CGUGUUCAACGUUUGACUGUC	GACGGUCAAACGUUGGGCACU	Cleavage	PPR repeat domain containing protein, putative, expressed
osa-miR812v	LOC_Os10g10170	0.5	13.48	1	24	1252	1275	AUGGCUGCACUUAAAAUGGGACGG	CUGUCUCAUUUUAAGUGCAGCCAU	Cleavage	PPR repeat domain containing protein, putative, expressed
osa-miR815a	LOC_Os02g42210	3	10.103	1	21	440	460	AAGGGGAUUGAGGAGAUUGGG	CCCGAUCUCCCCGCUCCCCUU	Translation	membrane-associated salt-inducible protein like, putative, expressed
osa-miR818b	LOC_Os01g57630	3	17.882	1	22	1825	1846	AAUCCCUUAUAUUAUGGGACGG	CCGUUCCAAAAUAUAAAGGAUU	Cleavage	pentatricopeptide containing protein, putative, expressed
osa-miR818d	LOC_Os01g57630	3	17.882	1	22	1825	1846	AAUCCCUUAUAUUAUGGGACGG	CCGUUCCAAAAUAUAAAGGAUU	Cleavage	pentatricopeptide containing protein, putative, expressed
osa-miR818e	LOC_Os01g57630	3	17.882	1	22	1825	1846	AAUCCCUUAUAUUAUGGGACGG	CCGUUCCAAAAUAUAAAGGAUU	Cleavage	pentatricopeptide containing protein, putative, expressed
