# Supplementary material for: Genome-wide analysis of the rice PPR gene family and their expression profiles under different stress treatments
Source: BMC Genomics. 2018 Oct 1;19:720. doi: 10.1186/s12864-018-5088-9 (PMC6167770; doi:10.1186/s12864-018-5088-9)
Supplement: Supplementary file 1 — Table S1. The general information of PPR genes in rice genome. Table S2. PPR genes subcellular location results in rice by TargetP and Predotar. Table S3. PPR genes as miRNA targets in rice. Table S4. FPKM values of PPR genes in rice various organs and tissues. Table S5. RNA-seq data of PPR genes under different biotic and abiotic stresses. Table S6. Primers used in the study. (ZIP 805 kb) [file 12864_2018_5088_MOESM1_ESM.zip › Table S4.xlsx]

## Sheet: FPKM value
Table S4 FPKM values of PPR genes in rice different tissues
Gene ID	Shoots	Leaves-20 days	Pre-emergence inflorescence	Post-emergence inflorescence	Anther	Pistil	Seed-5 DAP	Seed- 10 DAP	Embryo- 25 DAP	Endosperm- 25 DAP
LOC_Os01g01115	0	0	1.64993	1.08818	0	0.85732	0.373917	0.219613	0.810011	0
LOC_Os01g05860	0	0.149611	1.49306	1.50721	0.325299	1.56889	0.94785	0.228558	1.60468	0
LOC_Os01g06000	0	0.539212	2.93958	1.91155	1.0539	1.31636	0.938474	0.53213	1.9215	0.240838
LOC_Os01g07340	0	0.633681	2.17328	1.63436	0.244387	4.57228	1.6294	0	2.52648	0
LOC_Os01g07610	0	0.591097	2.05379	2.98532	0.407087	2.49931	0.996474	0.245874	2.91347	0
LOC_Os01g08120	0	0.225783	0.886803	0.944264	0	0.35945	0	0	0.755005	0
LOC_Os01g10090	0	0	0.487368	1.16248	1.19301	0.590445	0	0	0	0
LOC_Os01g10800	3.04246	5.62161	2.97196	2.45832	0	1.84667	1.45078	0.24977	0.893656	0
LOC_Os01g12810	29.0253	84.8996	4.65323	2.05029	7.41425	46.3695	14.132	2.2257	14.6791	1.44046
LOC_Os01g15530	0	0	0.98105	1.05642	1.67592	0.818959	0.517576	0	0.4476	0
LOC_Os01g15840	0	0.12643	0.841143	1.02685	0.103723	0.28283	0.0697384	0	0.545588	0
LOC_Os01g17320	3.14919	1.46615	13.4838	12.5546	4.54873	19.64	8.50334	1.93941	11.3755	0.659605
LOC_Os01g19380	0	0	0.911034	1.14002	0.639219	0.573106	0	0	1.34213	0
LOC_Os01g19490	0	1.28054	7.91447	10.3429	0.976457	23.5036	5.88095	0.886933	20.3441	0.727276
LOC_Os01g19529	0	0	0	0.287255	0	0	0	0	0.218468	0
LOC_Os01g19548	0	0.237767	3.83307	3.31152	0	4.52287	1.2514	0	2.97889	0.207815
LOC_Os01g25270	0.524856	0.15863	2.53991	1.82886	1.82074	2.15604	0.742007	0.190513	1.22365	0
LOC_Os01g25530	18.3026	9.39021	10.2098	6.91515	2.51208	9.85986	4.35979	3.87288	14.2081	0.727819
LOC_Os01g27650	0	0	1.18406	0.987069	0	1.42907	0	0	1.16838	0
LOC_Os01g29430	2.5805	0.904821	1.07289	0.940728	0	1.10341	0.27031	0	1.84451	0
LOC_Os01g32090	0.251355	0.450654	0.673939	1.07552	0.0586406	0.980582	0.344986	0.145207	1.25713	0.143953
LOC_Os01g32170	0	1.96486	3.79492	3.40111	1.56457	3.3818	3.70852	1.27482	3.40869	0.36638
LOC_Os01g33070	0	0.256842	0.438905	0.605122	0	0	0	0	0.966558	0
LOC_Os01g36540	0	1.18762	1.93667	1.8223	1.77106	1.65158	0.920363	0.327465	0.567689	0
LOC_Os01g36600	0.88079	0.991672	11.6561	9.47103	0.85094	13.2734	9.76869	1.76093	4.91168	0
LOC_Os01g36610	0	0.780783	1.24642	1.86869	0.83499	2.47557	1.08575	0	1.62777	0
LOC_Os01g37870	17.2919	19.7558	6.66067	6.61995	1.84864	4.8716	3.81209	1.57896	4.1188	0.736214
LOC_Os01g40680	0	0.534357	1.38861	2.85513	1.19487	1.9138	0.580098	0	0.820478	0
LOC_Os01g40720	0	0.154976	1.96077	1.5339	0	0.815625	0.445475	0.188688	1.02482	0
LOC_Os01g41650	2.82637	4.57259	4.52317	3.48659	0.560696	2.97938	1.16479	0.453181	4.43346	0.3797
LOC_Os01g42280	2.00423	13.1619	0.624395	1.80446	0	0.336715	0	0	0	0
LOC_Os01g42620	1.53904	1.60558	4.56349	3.20428	0.303352	3.34618	1.09692	0.600305	7.42832	0.440771
LOC_Os01g42990	0.396301	1.05103	5.46563	8.48537	2.56413	11.7671	6.7787	1.68396	5.18867	0
LOC_Os01g45840	0	0	0.914434	1.19784	0.37364	1.26096	0	0	0	0
LOC_Os01g46230	0	0	2.60414	2.66619	0.586308	0.992038	0	0	0.669354	0
LOC_Os01g48140	0	0	0.874581	0.878726	0	0.690332	0	0	0.429619	0
LOC_Os01g48380	21.958	21.7563	7.20375	9.80086	0.540349	6.54041	4.30514	1.33506	4.38271	0.627056
LOC_Os01g51790	0	0	2.14516	2.30141	0.437566	3.81722	0.727088	0	0.603549	0
LOC_Os01g51810	0	0	1.60342	1.3543	0.715511	1.2023	0.856756	0	0	0
LOC_Os01g53610	2.23512	3.63907	4.53149	4.8838	1.97777	5.64969	3.55952	2.15263	4.61938	0.65944
LOC_Os01g54380	0.938864	0.399702	2.09431	2.18686	3.29232	1.98004	2.03697	0.318863	0.814754	0
LOC_Os01g55070	0	0	1.09684	1.38758	0.274933	1.37976	0.956295	0	1.00035	0
LOC_Os01g55290	21.4276	9.77535	9.4054	9.54869	0.890118	7.30022	3.62003	0.360013	3.16223	0
LOC_Os01g55960	1.29384	0	2.10791	1.49982	0.774442	1.50989	0	0	1.87053	0
LOC_Os01g57410	9.92822	7.42774	4.06161	8.51434	2.83732	5.70862	5.74318	1.51907	3.18977	4.44513
LOC_Os01g57630	1.44982	2.03807	9.10735	11.417	3.55329	12.46	6.12516	1.68301	6.54974	1.01059
LOC_Os01g57900	0	1.03731	1.61643	1.83699	0.649256	3.23429	1.52338	0.622781	2.04339	0
LOC_Os01g58080	2.6465	2.52098	25.4637	19.6775	3.88188	28.098	23.8939	3.45637	10.3442	0.596718
LOC_Os01g58630	0	0.223332	2.05734	1.54518	2.24896	1.97472	1.35212	0.357732	0.90387	0
LOC_Os01g59890	1.47333	0	1.22681	1.52341	0.287097	1.0857	0.47776	0	1.7986	0
LOC_Os01g60000	0	0.13178	1.23145	1.45373	0.204704	2.1244	1.11372	0.225486	0.373927	0
LOC_Os01g60010	0	0	1.89571	2.48068	0.651608	3.20434	0.772913	0	0.69196	0
LOC_Os01g60250	0	0.272146	1.52778	1.46468	3.051	1.33632	0.6113	0	0.623146	0
LOC_Os01g60430	0.426786	0	0.466759	0.897697	0	1.05192	0.562517	0.272932	1.52819	0
LOC_Os01g61630	1.23905	5.91254	2.38886	4.62289	0.683513	2.74949	0.753594	0	1.58705	0
LOC_Os01g62220	0	0	0.930501	0.887952	0.325157	0.84296	0	0	0.723343	0
LOC_Os01g62910	0.803462	1.72237	1.06669	0.912486	0.18256	1.04028	0.395079	0	0.701821	0
LOC_Os01g63400	6.61778	4.35858	7.76593	5.53168	0.69816	4.32159	1.941	0.73063	3.98117	0.544953
LOC_Os01g65840	0	0	0.607104	0.936767	0.214171	1.2007	0.470717	0	0.610348	0
LOC_Os01g66160	0.594969	1.04855	1.11597	1.30519	9.49616	3.01162	8.33287	2.33421	0.751009	1.86843
LOC_Os01g67210	2.87242	7.78394	15.3162	13.9266	3.32376	16.8251	11.278	2.75744	13.0971	0.759711
LOC_Os01g68070	1.59047	1.18165	2.55489	2.00278	3.48864	2.8563	2.7575	0.709114	2.5577	0.326812
LOC_Os01g68490	0.548682	0.496466	0.981874	0.613136	0.447875	0.835453	0.783718	0.0898231	0.340299	0
LOC_Os01g68524	0	0.332678	3.76133	4.10095	3.19992	5.73237	4.95924	0.875067	3.29468	0.482644
LOC_Os01g68610	0	0	1.20465	0.299723	0.307758	0.70356	0	0	0	0
LOC_Os01g71180	0	0.611049	0.702418	0.898253	0	0.493546	0	0	0.770918	0
LOC_Os01g72930	0	0	0.605898	0.81994	0.179656	0.338988	0.381254	0	0.626577	0
LOC_Os01g73950	0.841582	1.40449	13.3503	12.4067	1.44571	13.4064	14.3415	2.13498	12.231	0.617825
LOC_Os01g74600	0	0	2.15195	1.52357	0	2.58261	4.17124	2.77129	3.05627	0.805062
LOC_Os02g01610	0	0.0907182	1.15377	1.07575	0.2186	0.621473	0.237449	0	0.742343	0
LOC_Os02g02020	1.32226	3.22518	20.3066	15.3632	3.14272	15.8791	14.2199	4.11884	13.3078	1.16599
LOC_Os02g02590	6.04985	10.9521	2.81243	5.77082	0.448297	4.18408	4.65594	2.52996	4.08081	0.796091
LOC_Os02g02740	0	1.24142	3.28501	3.43613	0.67891	5.1988	4.02376	1.52851	1.38664	0
LOC_Os02g02770	11.8683	6.74055	8.21903	5.33319	0.960768	6.46444	2.42967	0.479568	1.918	0.436103
LOC_Os02g02950	1.19881	2.33212	2.02633	2.39531	1.2883	2.7645	1.71177	0.41993	0.737135	0
LOC_Os02g03420	9.36592	0.369732	1.91856	2.16718	1.02831	1.71847	1.23751	0	0.810382	0
LOC_Os02g03530	0.960294	1.22978	5.35815	3.91056	3.2051	5.33917	3.15134	1.1914	4.74452	0.215144
LOC_Os02g03930	0.936935	0.163736	3.15392	1.50398	0.155949	1.68413	0.707588	0.181983	2.02252	0.213241
LOC_Os02g03970	5.18196	5.61733	9.69539	6.61903	5.99148	8.63145	9.9223	5.19721	11.2525	1.62401
LOC_Os02g05720	0	0.457819	2.12073	1.57358	0.634413	1.89173	1.09936	0.668056	1.85015	0.229348
LOC_Os02g06880	3.20115	1.15088	2.74852	1.94479	0.669975	2.27908	1.46921	0.2928	2.28611	0
LOC_Os02g07050	0	0	0.84413	1.45821	0	1.32672	0.27603	0	1.04815	0
LOC_Os02g07360	11.8966	24.7385	3.64558	21.5943	0	2.61336	0.81211	0	0.509043	0
LOC_Os02g09800	0	0	0.555479	0.210777	0	0.39504	0	0	0.419387	0
LOC_Os02g13340	1.68001	1.62623	2.23609	1.91973	2.69481	1.83041	1.21599	0.653728	3.37485	0.188944
LOC_Os02g16650	0	0.877491	1.94728	2.552	1.98821	2.77563	2.38288	0.9232	3.27523	0.583425
LOC_Os02g17360	20.9352	5.8593	4.72215	5.96391	0.990634	4.78267	2.06191	0.295768	4.59106	0
LOC_Os02g18810	9.09422	4.45731	7.03065	5.157	3.50012	5.06615	3.58706	2.05988	8.92815	0.846706
LOC_Os02g20160	1.34684	1.64943	2.86433	2.25591	1.36661	2.39768	1.47908	1.33574	4.36114	0.349185
LOC_Os02g21070	0	0	0.586034	1.56209	1.07911	1.30457	0	0	0.581803	0
LOC_Os02g21580	0	1.77625	0.686328	0.619105	0	0.639257	0	0.52662	1.40182	0
LOC_Os02g26890	0	1.44385	4.10767	1.91027	0.415452	3.93028	1.62586	0	2.66529	0
LOC_Os02g26940	0.792597	0.759501	2.15569	1.67346	0.33302	1.37422	0.681941	0.180927	1.96552	0
LOC_Os02g27070	4.1699	3.41009	1.94003	3.38623	0	2.12251	0.808237	0	0.721069	0
LOC_Os02g32780	1.99517	5.6693	0.725566	1.70265	0	1.14389	0.264705	0	0	0
LOC_Os02g34700	1.36819	0.401993	1.02772	0.954912	0	0.479957	0	0	0.7462	0
LOC_Os02g34960	0	0.194184	2.48253	3.82009	0.350604	3.79436	1.26702	0.225618	2.19472	0
LOC_Os02g35750	7.1668	10.1223	1.41264	1.9121	1.21992	2.80709	1.51489	0.577696	2.91649	0.814244
LOC_Os02g37140	1.41192	0.65053	3.33069	2.63777	0.723829	2.86604	1.1398	0.567326	2.93969	0.213238
LOC_Os02g38950	2.66484	3.04172	4.19157	4.69081	1.83102	4.97642	3.63309	1.40944	7.02112	0.829737
LOC_Os02g39820	0.645224	2.53322	15.1846	13.2412	1.91623	17.3928	10.492	2.39212	11.1977	0.716775
LOC_Os02g40750	0	0.791455	1.62378	1.30829	0	1.17939	0.471056	0	2.0006	0
LOC_Os02g41560	0	0.734025	0.949579	1.04842	0.390389	1.00435	0.660403	0	0.523995	0
LOC_Os02g42210	2.20052	2.58077	9.11065	9.88861	1.1204	11.6571	7.73534	2.42731	7.10582	0.520022
LOC_Os02g43080	4.46276	2.10953	4.91918	2.69849	0.635769	2.95563	1.08502	1.6704	7.14407	0.469202
LOC_Os02g44480	0	0	0.857658	1.03794	0	0.659971	0	0	0.83167	0
LOC_Os02g44970	3.03445	1.43403	2.19008	1.26477	0.787736	1.78404	0.49885	0.836429	4.16183	0.357978
LOC_Os02g45590	0.474178	0.477461	1.60524	0.918236	0.297901	3.12982	2.62975	0.889959	2.71757	0.339299
LOC_Os02g46980	7.84183	188.599	19.6328	21.9885	1.17171	18.0503	13.7996	0.70792	5.96409	0.926425
LOC_Os02g47360	8.67878	9.57855	3.79124	4.96375	0.513756	4.58941	1.81161	0.856227	7.61959	0.560185
LOC_Os02g48122	1.76352	3.07	8.56863	8.89334	2.06409	15.181	6.65362	0.728525	6.9339	0
LOC_Os02g49830	1.28702	0.68975	4.15791	3.51045	0	2.90129	2.45931	0	0.552124	0
LOC_Os02g50280	4.9887	10.8019	3.51706	6.32955	0	7.02697	2.38187	0	2.47605	0
LOC_Os02g51480	8.87864	14.7095	7.88638	11.4496	1.0167	12.6381	7.11135	0.459	5.26216	0.331296
LOC_Os02g52220	4.43604	0.87992	3.41317	2.10128	0.618106	4.8555	1.69189	0.372112	1.01082	0.244375
LOC_Os02g53050	1.1511	1.17958	2.88659	2.80829	0.415464	4.86863	1.90983	0.115397	2.11416	0.281593
LOC_Os02g55020	1.33213	0.692353	1.96069	2.04414	1.3002	2.11788	1.43127	0.555659	2.12155	0.281439
LOC_Os02g55310	0	0.978128	1.76585	1.89902	0.51361	2.38702	0.734115	0.356273	2.52914	0.300993
LOC_Os02g57340	3.24044	1.88735	2.00199	2.84362	1.26072	2.86276	1.35011	0.882915	3.3241	0.475034
LOC_Os02g57800	1.28697	1.71533	4.3696	1.27383	0.266905	1.59095	0.602666	0.741875	3.64777	0
LOC_Os02g58139	7.48444	4.88908	3.74626	3.78054	0.832296	3.4196	1.6435	0.316412	2.8555	0.30598
LOC_Os02g58300	1.02432	2.64671	19.6376	20.3511	7.05731	19.1223	10.7743	0.809579	10.4836	0.804133
LOC_Os02g58330	0.798146	1.2445	1.50584	2.6777	4.71496	3.07194	2.83306	0.797411	2.24947	1.13452
LOC_Os02g58620	2.88517	3.3136	3.72469	1.98164	0.36078	2.77115	0.69251	0	1.65278	0
LOC_Os03g02430	6.90096	3.97942	2.72935	2.66066	0.633199	4.30396	2.07006	1.08576	4.45704	0.364108
LOC_Os03g02762	0.505095	0.334369	1.2451	1.31388	0.135688	1.66045	0.96768	0.305515	0.423787	0.0210918
LOC_Os03g04390	1.31407	1.45762	2.68146	3.89578	0.0910444	2.02898	0.413267	0.15151	0.829709	0
LOC_Os03g06370	0	1.10192	2.95498	2.75983	1.98657	5.66335	4.27823	1.35912	4.59819	0.809878
LOC_Os03g06710	1.74754	2.46776	2.90077	2.20577	0.18597	2.49738	1.22361	0.715101	1.73127	0
LOC_Os03g06910	1.97612	1.37654	3.96111	2.05158	0.95259	2.07392	1.43208	0.977101	3.11557	0.302984
LOC_Os03g07220	2.82647	2.14746	3.78341	2.15844	1.41127	1.91691	0.872434	0.882399	4.14005	0.478987
LOC_Os03g07234	0	0	0.680539	0.75775	0	0.564114	0	0	0.357597	0
LOC_Os03g07330	0	0	1.08752	0.839076	0	0.917698	0.398274	0	0.556335	0
LOC_Os03g08680	1.03403	1.66708	1.62458	2.50781	3.31795	1.32302	0.848918	0	1.29686	1.08297
LOC_Os03g10420	0.97654	1.85457	5.1089	3.47338	0.753771	4.05989	2.02011	1.49255	3.43874	0.609419
LOC_Os03g11020	0	0	0.963827	1.08218	0	1.37034	0	0	1.06468	0
LOC_Os03g11310	4.39346	7.46551	3.08219	3.41419	0.195458	5.75642	1.47098	0	1.4921	0.331635
LOC_Os03g11670	2.46588	4.39913	3.10928	5.16599	0.542641	3.88988	1.25537	0	0.574509	0
LOC_Os03g11690	0	0	2.37785	1.14674	0	2.50851	0.664228	0.250535	3.91696	0
LOC_Os03g11700	0	0	0.490045	1.07312	0	1.749	0.647023	0	0	0
LOC_Os03g12430	3.6018	4.56745	12.9702	12.7638	7.59109	22.0721	11.3203	5.02574	9.11866	2.13518
LOC_Os03g13230	0	0	0.878425	0.803344	0	0.902556	0.417097	0	0	0
LOC_Os03g13830	0	0.906353	1.24341	1.96467	5.73804	1.67435	0.416496	0.225389	0.641917	0
LOC_Os03g16450	0.22544	0.0521016	1.32912	1.51441	0.138227	2.46529	0.946183	2.14016	1.84866	7.47112
LOC_Os03g17510	0	0	1.59923	1.80261	0.761036	1.19426	0.868601	0	0.660065	0
LOC_Os03g17634	2.501	7.93735	3.00151	3.88177	0.411395	2.86664	0.787562	0.141789	1.0778	0.00925949
LOC_Os03g18620	3.17322	3.47865	10.3824	12.6064	17.1958	21.0516	18.1604	5.90577	15.6942	2.12946
LOC_Os03g19650	17.187	19.4951	4.89575	6.58436	3.60895	10.4112	3.66778	1.57165	3.94437	0.822993
LOC_Os03g19980	0	0.278852	1.43731	1.73511	1.06939	1.19062	0.580359	0	2.0001	0
LOC_Os03g20190	0.736415	0.73962	1.46495	1.20158	0.479447	0.733345	0	0	0.605378	0
LOC_Os03g21780	3.06783	6.15844	2.08429	4.00556	0	4.67066	3.80356	11.5543	34.0048	4.56271
LOC_Os03g24880	0	1.06996	5.22223	3.83649	0.529381	3.33192	2.46959	0.69915	4.55237	0
LOC_Os03g25380	0	0.355042	0.767573	3.17788	0.229605	2.61847	1.42855	0.109873	0.845513	0.702474
LOC_Os03g27880	0	0.498445	1.58207	1.37775	1.01892	0.701781	0.357531	0	0.787938	0
LOC_Os03g28270	1.50322	0.635992	0.279869	0.107824	0.171919	0.426305	0.527711	0	0.757146	0
LOC_Os03g32090	1.20717	0.590009	1.49034	0.991082	0.2505	1.8859	0.24521	0.14389	2.94086	0.174336
LOC_Os03g32620	0	0.262443	1.89989	1.88208	0.512559	2.09431	0.687845	0	1.87183	0.199282
LOC_Os03g37260	1.36252	8.81007	3.15727	3.19638	0	2.58718	0.84119	0	1.30193	0
LOC_Os03g38580	0.991115	0.989889	1.37137	1.89361	0.21665	1.18192	0.443895	0	0	0
LOC_Os03g40020	9.39764	5.52564	4.21042	4.94252	0.82899	5.9685	3.78437	2.05283	5.53925	0.682704
LOC_Os03g40690	0	0.741369	0.802101	0.769948	0.506914	0.644984	0.195825	0.705134	0.966447	0.904852
LOC_Os03g42650	5.51117	4.674	5.13934	3.96631	3.07114	6.58291	3.48002	3.15754	8.6034	1.94772
LOC_Os03g43470	0.828876	7.72791	0.532913	2.29304	0	1.20244	0	0	0	0
LOC_Os03g44210	2.59918	7.17737	6.61558	6.52757	0.964433	4.7745	1.58769	0.185681	4.06552	0
LOC_Os03g49464	10.5546	3.37276	2.53679	6.69407	1.5253	4.52636	4.42719	0.772323	4.37984	0.859048
LOC_Os03g49930	0	0	0	0	0	0	0	0	0	0
LOC_Os03g50500	3.67784	1.23187	2.45116	1.88023	3.24975	3.56246	0.913301	0.50298	4.62146	0.272683
LOC_Os03g51840	0.764059	1.64527	3.30339	4.71008	0.526563	6.56851	2.59813	0.284472	4.10283	0
LOC_Os03g52475	0	0	1.15288	1.50044	8.67813	0.996618	0	0	0.707261	0
LOC_Os03g52620	0	1.89098	2.59489	2.53257	0.299506	2.53891	0.620339	0	1.2326	0
LOC_Os03g53170	1.58696	2.34984	0.819906	2.49991	1.62562	3.6781	3.21891	1.2086	7.35993	0.39055
LOC_Os03g53490	2.58579	4.66845	4.55302	6.69155	10.4839	7.46599	2.20357	0.575002	3.49134	0.380243
LOC_Os03g55340	0	0	0.380709	1.01083	0	0.303444	0.234643	0	0.625243	0
LOC_Os03g56400	0	0.689645	3.12872	4.15535	0.825229	3.16342	3.33801	0.715544	1.4809	0.341299
LOC_Os03g56850	1.49578	0.383841	1.42705	0.939716	0.28384	0.625841	0	0	2.09285	0
LOC_Os03g56960	0	1.3806	1.80326	1.80316	1.15818	1.50693	0.636829	0.29024	1.42787	0
LOC_Os03g58100	2.77254	7.9865	1.70309	4.28346	1.9913	3.7245	1.3566	0.405318	1.04068	0
LOC_Os03g58120	2.42589	2.37367	2.16857	2.77086	0.773776	2.2699	1.12955	0.937941	3.6545	0.587327
LOC_Os03g59264	12.2305	7.27409	6.88024	4.18014	1.19246	5.08534	2.26412	1.74515	6.61453	0.489796
LOC_Os03g60200	0	0	1.19313	1.19496	0.28893	0.619723	0.499811	0.120571	1.07961	0
LOC_Os03g60690	0	0.329369	1.1229	1.43542	0.511718	1.33638	0.562923	0.143336	1.0281	0
LOC_Os03g60910	7.39398	5.2189	14.0315	19.0949	0.647527	28.7534	4.61192	0.552027	19.2835	0.515802
LOC_Os03g62400	0	0	1.16314	0.966709	0.166916	0.759264	0	0	0.836882	0
LOC_Os03g62690	4.71044	1.82796	1.21592	1.18247	0.221938	1.64503	0.432842	0.12547	0.768073	0
LOC_Os03g63260	0.832483	0.448081	1.92866	1.2077	0.428666	1.28923	0.799231	0.776097	4.37574	0.307017
LOC_Os03g63510	0	0.946235	2.16661	2.69164	1.11099	2.70746	0.750782	0	0.97986	0
LOC_Os03g63560	0.817535	2.46712	1.29546	1.41747	3.02113	1.68753	0.325209	0.12622	0.782124	0.110967
LOC_Os03g63910	20.3904	9.7845	18.3245	29.5289	6.71408	12.4769	7.84215	0.932007	4.1103	1.20844
LOC_Os03g64370	1.53536	1.01114	2.54485	1.68823	0	1.80465	0.794638	0.368186	3.96311	0
LOC_Os04g01990	1.28606	0.656048	4.17752	4.54183	11.1091	4.5582	2.13471	0.269494	2.8027	0.330569
LOC_Os04g02850	0.466548	4.7059	0.793777	2.8665	0.81502	4.32028	0.650533	0	0	0
LOC_Os04g14130	7.00905	6.84565	15.6337	12.2725	11.1488	10.7361	6.34523	3.41068	11.1632	2.63508
LOC_Os04g14450	7.37895	4.26704	7.00906	4.83646	2.24437	5.32243	2.79995	2.01066	4.63817	0.802977
LOC_Os04g21470	0	0	0	0	0	0	0	0	0	0
LOC_Os04g25410	3.05507	3.43973	31.9926	27.9052	8.57504	44.2991	20.9876	4.2143	67.5238	2.26848
LOC_Os04g28234	3.00133	3.20306	4.02681	5.16288	5.35728	6.69147	1.79923	0.68334	4.48907	0.262495
LOC_Os04g28300	0	0.943208	1.32221	1.04181	1.2066	1.41938	0.821669	1.33198	3.54822	0.243447
LOC_Os04g32870	0	0	0.394834	0	0	0	0	0	0	0
LOC_Os04g33840	0	0.879449	3.03608	1.24192	0.835882	1.85586	0.708555	0.32586	1.48233	0
LOC_Os04g35305	0	0	0.898828	0.875846	7.48921	0	0	0	0.446373	0
LOC_Os04g35610	1.40412	0	1.22888	0.543856	0	0.342235	0	0	1.34129	0
LOC_Os04g35650	0	0.265506	2.8589	4.90728	0.301512	3.42525	1.08901	0.180136	3.07466	0
LOC_Os04g36840	0	1.16371	2.17244	2.02574	0.505192	1.688	0.75282	0	1.64755	0.227277
LOC_Os04g37720	2.15174	1.77983	6.80252	6.07049	3.30934	7.9649	7.82493	1.48346	9.28061	1.02115
LOC_Os04g38930	0	1.5849	2.29537	1.88502	8.00272	1.51655	0	0	0.79873	0
LOC_Os04g38980	0	0.535577	1.37672	0.695955	0.572381	0.855437	0.288574	0.143888	1.79248	0.209932
LOC_Os04g39000	0	0	0.572308	0.697328	0	0	0	0	0	0
LOC_Os04g39410	1.0537	2.81745	1.33295	1.6354	0.178355	1.48653	0.83811	0	1.1004	0
LOC_Os04g40010	0	0.759667	3.84159	1.77277	0.49533	3.81478	1.31476	0.973088	4.8328	0.494149
LOC_Os04g40130	0	1.14135	3.45422	5.60055	0.247842	4.76721	2.38742	1.0663	5.50371	0.296247
LOC_Os04g41120	0	1.61226	2.8972	2.47636	0	1.73385	0.868088	0	2.41613	0
LOC_Os04g41140	0	0.788523	5.36716	6.54115	0.846175	5.5399	3.07417	0.896222	7.22086	0.311809
LOC_Os04g43430	8.37378	2.75787	3.41902	3.60332	1.05666	2.40811	0.828379	0.341713	3.53531	0.184482
LOC_Os04g44030	3.97121	4.74805	5.86416	4.10606	3.02757	5.57259	5.36992	1.32378	5.40732	1.04433
LOC_Os04g46010	18.763	35.3599	5.72832	12.2396	0.44482	7.40975	6.86891	2.63452	1.68914	0.946635
LOC_Os04g49350	19.2648	210.523	9.6156	5.81521	5.36367	13.3442	5.66917	0	1.96386	0
LOC_Os04g49520	2.63715	0.320477	1.47071	1.19463	0.863107	1.50772	0.832039	0.323239	0.512758	0.472182
LOC_Os04g51350	1.81414	2.76189	1.63017	3.12536	0.482372	2.44548	0.839852	0.154816	0.957255	0.720106
LOC_Os04g52290	1.33164	3.91729	5.26343	5.07224	2.55824	7.8898	3.88463	1.31671	6.45999	0.306529
LOC_Os04g52725	1.80388	0.676397	3.46114	2.99054	1.0835	2.18716	1.30389	0.915866	3.75774	0.37576
LOC_Os04g53630	2.05233	0.956049	3.41654	1.65766	0.280299	1.82431	0.659189	0	4.18693	0
LOC_Os04g55090	2.48656	1.36409	2.90701	2.81449	1.12225	2.76402	1.24908	0.418961	3.60884	0.263037
LOC_Os04g57670	0	0.195197	1.23434	1.7359	0	1.3095	0.32953	0	1.33635	0
LOC_Os04g57900	1.72875	1.0041	4.25439	3.74605	0.907022	3.28864	2.37408	0.940482	2.5583	0.384283
LOC_Os04g57940	0	0	0.558501	0.425194	0	1.33878	0	0	0	0
LOC_Os04g58780	21.0134	21.7578	4.65723	4.85346	0.876541	4.69078	1.64904	0	1.83152	0.173265
LOC_Os04g58980	0.196704	0.001058	0.483642	0.34142	0.0667283	0.734993	0.473061	0.338897	0.141791	0.198894
LOC_Os05g01635	0	0	0.950702	0.737654	0	0.826225	0	0	0	0
LOC_Os05g02210	0	0.206371	1.46629	1.1773	2.61315	1.63427	0	0	0.981164	0
LOC_Os05g04160	1.11866	0.365383	1.13872	1.06555	2.17176	0.52075	0	0	1.36407	0
LOC_Os05g05320	16.7748	6.96768	28.2858	29.0028	24.7379	31.8572	30.6572	10.7304	38.861	3.45926
LOC_Os05g05490	0	0.245608	0.841162	1.54786	0.220562	0.840489	0.500777	0	0.89645	0
LOC_Os05g06150	0	0	2.00777	2.01574	1.0091	2.52181	1.17391	0	0.605686	0
LOC_Os05g11700	0	0	1.51728	2.1525	0	1.89502	0.6174	0	1.18159	0
LOC_Os05g12130	0	1.1294	0.936001	1.97838	0	1.00637	0.223761	0	1.57269	0
LOC_Os05g18950	0	0.35982	4.69594	4.15574	0.28254	3.87617	1.09121	0	2.39986	0
LOC_Os05g19380	5.4965	15.7891	3.50832	5.58476	0.44025	3.46015	1.52657	0	0.794426	0
LOC_Os05g19390	3.73748	1.9146	4.77188	2.54176	0.911857	2.17555	1.69627	1.37202	3.17222	0.31397
LOC_Os05g22870	2.24027	8.08557	6.1136	6.9728	1.61032	4.87584	3.58774	0.898793	3.56197	0.349456
LOC_Os05g23960	3.98815	4.035	9.55298	7.08841	6.74182	7.11242	3.75293	2.05168	6.33483	1.40243
LOC_Os05g24150	1.67184	0.357566	3.29135	2.13672	1.05284	2.60832	1.03872	0.869497	2.91874	0.353775
LOC_Os05g24270	0	0	0	0	0	0	0	0	0	0
LOC_Os05g24890	0	0	0.59663	0.615576	0.229013	0.792171	0	0.151724	0.753086	0
LOC_Os05g24930	0.770726	0.396015	2.5714	1.78155	0.251571	1.43044	1.18453	0.475582	1.86855	0.264807
LOC_Os05g25060	5.77171	8.394	5.54385	5.71483	2.04999	5.09372	2.41804	0.458588	5.67071	0.178547
LOC_Os05g28500	8.71597	51.6218	4.43812	14.5503	8.99435	13.5288	7.48862	2.27805	8.58616	0.940082
LOC_Os05g28720	6.23797	5.63353	23.6197	14.2339	3.10875	13.4234	9.89755	1.75554	12.7189	1.17482
LOC_Os05g30240	0	2.63376	10.9372	12.3939	1.61016	14.2112	6.05659	2.21967	8.2194	0.954859
LOC_Os05g30710	0.93531	0.557243	2.38325	2.53333	0.507318	2.39141	0.601715	0	1.21527	0
LOC_Os05g32730	0	0.551728	1.48214	1.68782	0	1.62984	0.621444	0	1.24245	0
LOC_Os05g33760	1.6829	1.58861	5.79865	3.94731	2.13182	6.34425	3.78531	2.47195	4.86579	0.645195
LOC_Os05g33920	1.23299	0	2.47744	3.26783	1.06737	3.30125	1.61647	1.45748	1.1236	2.57866
LOC_Os05g34570	0.603805	0.52782	1.07653	0.748222	0.538626	1.15751	0.70767	0.598502	0.963685	0.348175
LOC_Os05g36350	0	0.447931	0.601118	1.09263	0	0.957621	0.415958	0	0	0
LOC_Os05g38190	0	0	1.96606	1.38085	0.0899027	0.96644	0.585327	0.293161	1.87132	0.0626194
LOC_Os05g40320	0	1.44932	3.13167	2.22337	0.205426	3.34308	1.24759	0.437411	4.74222	0.47598
LOC_Os05g45760	0	4.58545	7.38363	8.811	1.86082	7.10284	3.68938	1.21977	4.00294	0.401015
LOC_Os05g45850	0.989853	1.05889	2.58005	2.34843	0.655336	2.4028	1.38652	0.681989	2.99782	0.348311
LOC_Os05g47510	1.87115	0.780647	3.01772	3.81262	0.75201	11.4101	6.80023	1.54497	5.82971	0
LOC_Os05g49740	0	0	0.843659	0.344509	0	0.469898	0	0	0.686789	0
LOC_Os05g49920	3.27312	0.815683	2.28434	4.2394	0	4.17138	0.648952	0.187746	1.93405	0
LOC_Os05g50460	0	0.595445	1.33632	1.73006	2.01674	1.34504	0.441686	0	1.01061	0
LOC_Os05g50690	0	0	0.662863	1.42914	0	1.24059	0.347464	0	0	0
LOC_Os05g50950	5.09691	9.00795	2.85823	4.52511	0.43292	8.06177	2.27888	0.726388	3.7278	0.239354
LOC_Os06g02120	4.79048	19.0924	4.79921	8.10786	3.32425	6.99978	2.89324	1.00348	1.72752	0.24489
LOC_Os06g02200	0.799921	0.452585	1.88481	1.98763	0.328178	1.17312	0.978097	0	1.77026	0
LOC_Os06g02400	0.661913	0.883459	0.582584	0.79424	0.492469	1.14127	0.543189	0	0.767983	0
LOC_Os06g03530	0.959983	1.74449	2.18446	1.64746	0.537013	1.34348	0.846133	0.337793	1.07218	0.3327
LOC_Os06g03570	2.91423	2.12803	8.16713	6.96095	0.70655	2.81201	1.49983	0.365069	1.74912	0.691622
LOC_Os06g05140	0	0	1.04316	1.15861	0	1.05949	0.323967	0	1.49537	0
LOC_Os06g05920	0	0.410468	1.41953	1.76789	0.288562	1.05285	0.592807	0	1.57622	0
LOC_Os06g07550	2.38699	3.48764	2.32543	4.1676	2.0746	4.10697	2.47292	1.47802	3.26135	0.450772
LOC_Os06g08570	14.9266	14.2912	1.59796	2.888	0.503913	4.29853	1.63667	0	1.06364	0
LOC_Os06g08650	0	0.964878	0.893247	1.09489	0	0.737609	0.233532	0	0.720553	0
LOC_Os06g08660	0	0.943063	0.598982	1.23991	0	0.605693	0.291239	0	0.223512	0
LOC_Os06g09880	3.57243	2.04863	1.99579	3.66159	1.82023	0.624869	0.303649	0.157162	2.80115	0
LOC_Os06g11300	0	0	0.875744	0.38807	0.314796	0.639519	0.655594	0	0	0
LOC_Os06g11304	0	0	0.77196	0.852074	0	0.422792	0.158515	0	0	0
LOC_Os06g12360	0	0.222078	0.649511	0.568642	0.212053	0.494004	0	0	0.221179	0
LOC_Os06g12510	0	0	0.381582	0.699728	0	0	0	0	0	0
LOC_Os06g13950	0	0	2.46535	1.60605	0	1.40054	1.11655	0.583483	3.65113	0
LOC_Os06g20354	2.08305	2.76153	3.48948	2.94553	1.08254	4.7259	3.62382	1.16571	2.91623	0
LOC_Os06g20870	0	0.3174	1.25339	1.36933	1.78604	1.09242	0.631064	0.149363	1.30829	0
LOC_Os06g27790	1.9234	2.72731	3.71281	3.31527	1.14707	5.05138	1.63634	0.228979	4.09076	0.262526
LOC_Os06g29800	0.89464	0.231703	2.24035	1.76096	1.74716	1.51999	1.05456	0.771229	3.11677	0
LOC_Os06g30420	0	0.448505	5.56923	4.84855	0.545783	4.38678	1.87936	0.387988	3.08107	0
LOC_Os06g30940	3.08059	1.288	1.49019	1.94482	0.309397	1.52635	0.643581	0.498955	3.93177	0.243517
LOC_Os06g36910	0	0	5.04661	2.54919	0	2.72553	1.30906	0.534287	3.9684	0
LOC_Os06g39650	6.12914	1.38442	2.26432	2.46581	0.217067	5.20065	1.60139	0.51659	4.9637	0.356875
LOC_Os06g40860	0.714092	0.236687	1.80326	0.964961	3.52641	1.39647	0.578874	0.326564	1.01948	0
LOC_Os06g41040	0	0	1.07633	1.78256	2.49508	1.08344	0.530722	0	1.40108	0
LOC_Os06g42030	8.74119	2.88874	2.62083	21.8103	27.6278	16.6675	12.5631	5.98252	1.07491	2.70471
LOC_Os06g44820	0	0	0	0	0	0	0	0	0	0
LOC_Os06g47570	0	0.479561	2.59626	2.251	0	1.95108	0.947759	0.804231	1.83653	0.157709
LOC_Os06g47920	0	0.503976	1.83533	1.34815	0.843531	0.42107	0	0	0.994589	0
LOC_Os06g47950	0	0.803418	1.52312	1.53265	0.338503	1.88076	0.82908	0	0	0
LOC_Os06g48660	0	0	0.437594	0.768949	0	0.881149	0.939671	0	0	0
LOC_Os06g49185	0	0.422929	0.861876	0.646382	0.208978	0.489068	0.34213	0	1.21791	0
LOC_Os06g49670	1.21376	0.651436	2.06012	1.79617	0.256767	1.28741	1.16268	0.266832	2.19652	0
LOC_Os07g01130	2.60214	2.34941	7.366	3.22574	2.03778	3.54732	2.40127	0.923848	4.6933	0.522564
LOC_Os07g02280	0.689286	1.41832	0.782386	1.39392	0	2.01606	0	0	1.27883	0
LOC_Os07g05560	1.56543	0	1.3597	1.57208	1.64	1.12886	0.450285	0.245597	0.974035	0
LOC_Os07g06960	0	0	1.89998	2.0532	0.539625	1.7821	0.933356	0	2.39346	0
LOC_Os07g07620	1.25815	6.57485	2.4623	3.09193	0.153174	2.77083	1.83633	0.686489	3.50146	0.355534
LOC_Os07g08180	2.16549	1.28819	3.96074	2.14297	1.58966	3.50854	1.56518	0.391697	2.97201	0.296483
LOC_Os07g09370	3.95296	9.2946	2.85433	5.20549	0.272191	4.00364	1.21466	0	0.505658	0
LOC_Os07g10400	1.31987	1.51044	2.67871	1.66423	0.902013	3.23578	1.46039	1.00266	2.12213	0.47339
LOC_Os07g11280	5.37035	7.48711	2.67556	3.23647	5.9313	2.25909	1.32768	0.575624	2.82617	0.571267
LOC_Os07g12140	1.04375	2.12617	10.6875	10.569	4.39218	14.1341	4.90078	0.981328	7.566	0.324084
LOC_Os07g13540	0.551396	0.186244	1.6578	1.36622	1.30562	1.32944	0.385701	0.145088	0.935939	0
LOC_Os07g14100	1.02988	0.845697	2.5312	2.72051	0	2.92247	1.44916	0	2.01325	0
LOC_Os07g14530	2.02029	3.10461	6.82154	6.54416	0.720668	6.46248	2.92457	1.28616	6.42385	0.276923
LOC_Os07g15570	0	0	0.814213	1.02275	0	0.688021	0	0	0.587735	0
LOC_Os07g15640	0	0.725879	2.18778	1.28069	0.713708	0.435774	0.48127	0	1.84313	0
LOC_Os07g19400	4.16674	2.9643	8.14158	7.12388	2.43509	6.93177	4.12498	2.34647	8.63734	0.620207
LOC_Os07g20420	0	1.47928	2.64344	2.2885	0.453396	2.34424	0.615862	0	2.94063	0
LOC_Os07g20510	6.02289	4.14442	8.7109	5.1191	3.24593	4.77556	2.44267	1.54362	7.47394	0.815484
LOC_Os07g25500	2.07396	0.598317	6.53536	4.20399	2.07157	5.41288	2.76312	1.19782	4.18083	0.595161
LOC_Os07g28900	0	0.485359	1.01837	1.69628	0.278134	0.61141	1.16015	0.824541	1.03239	0.364768
LOC_Os07g30930	0.798571	2.10956	3.83055	4.48896	1.31471	3.64022	1.67171	0.707722	4.37183	0.429317
LOC_Os07g31310	4.23761	1.36094	4.83502	2.50554	3.61365	3.71501	1.85375	0.453017	2.81828	0.150898
LOC_Os07g32900	0	0.411957	1.57772	1.17662	0.858753	1.23797	0.606625	0.385775	0.855714	0
LOC_Os07g36390	4.96293	19.4877	8.18999	7.46416	0	6.96304	1.20357	0	1.90004	0
LOC_Os07g36450	0	1.56342	6.01846	10.394	3.89914	17.4546	6.60914	1.19749	8.54316	0.893362
LOC_Os07g39090	0	0.621853	2.63517	2.55148	1.51676	2.06679	1.24076	1.42167	5.02825	0.307678
LOC_Os07g39910	0	0	1.10615	0.915	0	0.479463	0.391613	0	0.63772	0
LOC_Os07g40120	1.03951	2.684	1.16724	2.2947	0.511516	1.10988	0.362128	0	0.332087	0
LOC_Os07g40750	0	0.786626	5.01856	8.06123	0.593442	16.5783	5.27444	0.624029	6.88613	0.374593
LOC_Os07g40800	2.78054	6.32145	22.2755	20.9975	5.56542	24.9313	20.0144	4.33737	23.7055	2.25285
LOC_Os07g40820	0	0	0.861938	0.393647	0	0	0	0	0.414092	0
LOC_Os07g41260	1.72191	3.0285	22.7619	17.3686	9.08449	17.8555	20.7686	2.82521	10.0893	0.806169
LOC_Os07g42354	1.11936	1.0772	2.76673	1.72985	0	2.62904	1.23551	1.55828	3.09013	0.472451
LOC_Os07g42880	0	0.29529	2.10782	2.30799	4.32789	1.64715	1.18347	0.586835	1.989	0.255863
LOC_Os07g44170	0	0	0.651218	0.787241	0.369174	0.339478	0	0	0.512534	0
LOC_Os07g44299	0	0.236375	0.744195	0.596952	0	0	0.381564	0	0.800285	0
LOC_Os07g46730	12.874	12.2711	15.4548	9.98229	4.19978	14.102	1.04919	3.0615	8.56675	0.807636
LOC_Os07g46770	0	0.244768	2.90953	2.86635	0.790203	3.57201	1.58153	0.34232	1.16337	0
LOC_Os07g47370	0	0.399238	1.05698	1.79509	0	2.79838	1.05787	0	1.71819	0.628727
LOC_Os07g47470	0	1.1154	1.98879	1.6433	0.292035	1.34079	0.6845	0.469309	1.51324	0
LOC_Os07g47720	0	0	2.32963	2.32967	0	2.9685	1.25381	0.239279	1.54379	0
LOC_Os07g48850	1.37949	0.290946	2.02591	1.56031	0.214379	1.79428	0.629679	0.400573	2.62656	0.622772
LOC_Os08g01640	0	0	0.768002	0.785404	0	0.395529	0.284897	0	1.02088	0
LOC_Os08g01650	0	0	2.51801	2.48417	0.221299	2.38586	1.30415	0.373155	1.52396	0.187749
LOC_Os08g01870	0	0.293392	1.72301	1.89537	0.183872	1.46691	0.828458	0.403894	2.04873	0
LOC_Os08g02040	1.1902	0.917181	2.4981	2.73123	1.6519	2.5773	1.29758	0.261632	1.13814	0
LOC_Os08g03676	0	0	0.890552	1.13555	0	0.867608	0	0	1.19716	0
LOC_Os08g04400	2.69088	0.705605	6.03659	3.7123	0.128181	4.55193	1.12226	0.34693	4.20123	0.306973
LOC_Os08g05750	2.89052	3.40146	7.6613	4.83274	2.53618	4.94379	3.20571	2.53723	5.5382	1.1994
LOC_Os08g06490	0	0.665009	2.20689	1.08848	0.274978	1.51908	0.377338	0.241364	0.867665	0
LOC_Os08g06500	1.04273	1.1486	1.90813	2.00015	1.14082	1.57806	1.1939	1.1561	0.846405	0.167443
LOC_Os08g09270	13.8814	7.07748	12.1851	25.7696	0.521257	17.2747	7.96012	3.53332	8.0061	0.851602
LOC_Os08g13990	6.23107	4.62275	5.91599	6.19098	3.03556	8.338	4.31042	2.7429	5.30816	2.26607
LOC_Os08g15000	0	0	0.446479	0.681853	0	0.757678	0	0	2.15962	0
LOC_Os08g15010	0	0.0207146	0.113535	0.049053	0.0600791	0.065813	0.0183531	0.0151533	0.0691481	0
LOC_Os08g15090	1.07254	0.315632	1.95269	2.13383	29.4278	1.38704	0.41525	0	0.636425	0.160601
LOC_Os08g17080	0	2.67586	1.62121	1.91964	0.977901	1.36649	0.875022	0.706643	2.89391	0.281017
LOC_Os08g19310	6.59181	3.62943	6.48158	2.7675	2.73574	3.07891	1.93433	1.8472	6.30971	0.280809
LOC_Os08g20610	4.1855	0.837828	5.56695	2.69365	0.953492	2.25384	1.98823	2.07783	3.83063	0.598574
LOC_Os08g21561	8.9926	7.84705	13.133	5.29387	5.44125	6.59166	3.83237	4.50469	12.2338	1.76995
LOC_Os08g25280	0	0.391316	1.49497	1.67524	0.226397	1.38519	0.906002	0.419739	1.69674	0
LOC_Os08g28180	0	1.23752	2.28585	2.12238	0.377301	1.90039	1.17089	0.628617	2.61085	0
LOC_Os08g28830	0.934126	0.701777	2.96166	2.69051	0.165853	1.23838	0.900114	0	1.55361	0
LOC_Os08g31110	0	1.16904	1.93126	2.89053	0.765642	2.26037	1.34399	1.41891	2.09802	0.765226
LOC_Os08g33700	0	0.121222	1.83397	0.882156	0	0.930101	0.532244	0.218369	1.52662	0.295811
LOC_Os08g37520	0	0.135325	1.10462	1.09418	0.107245	0.393006	0.312586	0.000240867	0.160651	0.000265746
LOC_Os08g38610	0	0.295881	2.58339	2.63203	1.93707	2.95882	0.658786	0	1.93722	0
LOC_Os08g39050	1.84728	1.21794	1.83859	2.55688	1.01209	2.26935	1.71514	0.868268	1.69271	0.539569
LOC_Os08g39130	0	0	0.480709	0.845636	0	0.697471	0	0	1.05009	0
LOC_Os08g40020	0	0	0.738905	0.5233	0	0.652023	0	0	0	0
LOC_Os08g41380	0.916654	1.43341	2.85211	2.95299	3.14536	4.4627	3.03105	0.897877	4.33395	0.533138
LOC_Os08g42610	2.76813	7.7576	4.35104	4.41563	9.18925	5.30304	3.57115	1.47917	5.31154	1.2243
LOC_Os09g02260	1.49819	2.94789	7.49831	4.49066	2.33771	8.44115	6.01809	2.67305	7.19564	1.06631
LOC_Os09g07780	0	0.128529	1.28317	1.18483	0.435429	1.43226	0.405728	0.115977	0.633391	0
LOC_Os09g09450	0	0	0.759204	0	0	0	0	0	0	0
LOC_Os09g15800	0	0	1.45964	1.10538	0.275588	0.546388	0.59869	0.51249	1.20805	0.184372
LOC_Os09g24240	0	1.19043	3.40127	3.26543	0.535098	2.61068	1.68276	0.837578	1.37473	0.232249
LOC_Os09g24520	0	0.221654	0.651844	0.798469	0	0.636139	0.27049	0	0.891319	0
LOC_Os09g24640	1.33958	0.939161	3.79599	5.43101	10.7461	8.23381	3.25079	0.584657	2.85088	0
LOC_Os09g24680	1.16504	0.564242	2.58253	1.71865	3.2019	1.30973	0.561846	0	1.31976	0
LOC_Os09g25050	0	0	1.73238	1.8107	0	2.16211	0.669293	0.777047	2.0623	0.192012
LOC_Os09g25550	6.81876	10.4193	3.51673	4.21845	0.497397	3.15028	1.60533	0.608414	1.63355	0
LOC_Os09g26190	22.2375	17.5091	4.43808	6.82899	2.13227	8.41254	3.12152	0.429428	11.9155	0.483057
LOC_Os09g29790	0	0.912557	3.39508	1.81643	0.923374	2.73299	2.24154	1.68686	3.51063	0.324942
LOC_Os09g34870	0	0.223325	0.693345	0.723297	0	0.361863	0.336947	0	0	0
LOC_Os09g36230	1.1771	2.13768	4.10701	1.97067	1.05456	3.76096	2.78951	1.4871	2.13948	0.822802
LOC_Os09g37070	0	0.993763	5.82876	7.20418	0.476276	7.79026	5.09098	0.879688	3.60822	0
LOC_Os09g38310	1.40961	0	0.52549	0.503925	0	0.552149	0.296746	0	0.651895	0
LOC_Os09g39970	2.16955	9.28736	2.07259	1.46173	1.57815	2.75141	0.365106	0.37996	2.38102	0
LOC_Os10g02650	1.30188	1.13055	3.35328	2.10316	0.83416	1.31274	1.01508	0.905878	2.99039	0.268677
LOC_Os10g10170	95.1499	60.1613	4.70709	15.8987	0.619336	5.14337	4.01818	0.278439	7.66082	0
LOC_Os10g21470	1.61196	1.6705	1.69332	2.33828	1.15445	2.50434	1.17672	0.203655	2.39002	0.0873699
LOC_Os10g21920	1.51363	2.11316	1.82131	2.35748	3.18276	2.59049	1.6999	0.855266	3.18756	0.499273
LOC_Os10g22370	0.886991	1.0983	2.11198	1.88111	0.6094	2.05472	0.823788	0	0.843677	0
LOC_Os10g26070	2.02728	1.16315	2.49316	1.3622	0.264369	0.850339	0	0	0.6703	0
LOC_Os10g28600	2.32708	4.12323	4.72702	8.72132	1.19769	4.71443	1.9279	1.09712	2.77622	0.533667
LOC_Os10g28640	1.61242	1.97736	5.07689	6.33381	1.77879	5.47826	4.63437	1.57093	2.94787	0.720204
LOC_Os10g28665	0	2.8646	5.90989	5.48788	5.9841	8.01631	4.0582	3.04314	8.1747	0.820474
LOC_Os10g30590	3.57914	0.435515	2.06932	1.39301	0.430514	1.51975	0.807708	0.569195	0.713107	0.112013
LOC_Os10g30760	0	0	0.697768	0.642885	0	0.478172	0.412007	0	0.776237	0
LOC_Os10g33700	6.766	15.4324	14.7453	9.33867	5.13158	9.22618	5.14495	1.64771	4.76434	1.53091
LOC_Os10g33730	0.390334	2.21977	3.45564	1.68912	1.54005	3.73661	1.93723	0.82521	3.15531	0.34903
LOC_Os10g33874	2.80588	3.43054	4.03411	2.99974	1.00338	2.72039	2.85512	2.20161	4.08205	0.768262
LOC_Os10g34310	1.36763	10.0446	5.11294	6.58636	2.55316	6.1082	3.42692	0.541313	1.78256	0
LOC_Os10g34370	1.24214	3.99696	24.6818	27.3375	3.74745	32.1868	19.8172	2.27442	12.0868	1.5935
LOC_Os10g34720	1.0803	0.593071	1.29792	1.2481	0.18833	1.53403	0	0	1.01252	0
LOC_Os10g35090	1.63118	1.53043	3.51533	2.66339	2.78836	4.69203	3.01914	1.51548	5.26787	0.831981
LOC_Os10g35230	0.686796	0.896246	3.2121	2.83079	1.0447	4.43416	1.40869	0.594366	2.60386	0.167655
LOC_Os10g35240	1.46208	1.80132	3.24973	3.56806	3.77833	2.53471	1.39425	0.438136	3.02281	0.222508
LOC_Os10g35260	3.61493	4.62102	3.60626	5.08752	2.90173	4.13498	2.27381	1.24255	4.19621	0.505585
LOC_Os10g35436	2.15526	1.03563	2.37572	1.03031	1.12264	1.39839	0.575234	0.497266	2.34826	0.395549
LOC_Os10g35440	2.64976	0.807792	3.43933	3.32944	11.4639	3.06228	1.42693	0.868891	3.66408	0.114666
LOC_Os10g35640	0	0.370722	0.31509	0.576139	0	0	0	0	0	0
LOC_Os10g35730	0	0.829965	5.95739	13.9425	10.5861	21.3903	4.94064	0.357983	6.64334	0
LOC_Os10g35750	0	0.28684	4.44229	5.30257	1.15921	11.0355	2.37814	0.362343	4.09836	0
LOC_Os10g35760	0	2.99582	7.32174	9.58665	4.03591	15.5059	5.75916	1.63902	5.07249	0.69194
LOC_Os10g35790	0	0	0	0	0	0	0	0	0.381285	0
LOC_Os10g36190	0	0	1.26629	1.12132	0	1.90745	0.891238	0.40445	0.873971	0
LOC_Os10g39460	4.38697	4.054	2.94533	4.76428	3.00399	1.3571	0.688074	0	1.48437	0
LOC_Os10g40920	1.052	0.752197	5.84438	5.98938	2.47345	4.36986	1.98586	0.645685	5.26211	0.253034
LOC_Os10g41740	0	0	4.59e-05	0	0	0	0	0	0	0
LOC_Os10g42760	0	0.522644	2.50235	0.837207	0	1.68298	0.533847	0	2.39233	0
LOC_Os11g01210	1.9825	23.8304	3.11012	4.35106	0.33965	5.20937	0.774625	0	2.6082	0
LOC_Os11g01836	0.792744	0.233923	2.00432	1.87136	0.234556	2.44174	1.01576	0	1.04682	0
LOC_Os11g01860	0	0	1.0939	1.27319	0	1.10756	0.333417	0	0.721313	0
LOC_Os11g02310	0	0.14861	0.97107	0.744783	0	0.63188	0.478355	0.774069	0.704205	0.715625
LOC_Os11g03690	0	0	1.25726	1.33449	0.27318	1.81174	0.875136	0.519162	1.37885	0
LOC_Os11g03850	0.681203	0.367723	0.40252	0.660624	0	0.350454	0	0	0.522803	0
LOC_Os11g04295	0	1.56924	2.43607	2.35453	1.15086	2.21569	1.0102	0.576562	2.00146	0.199551
LOC_Os11g05980	0	1.07769	0.956999	0.552578	0	1.07487	0.269344	0	0.618211	0
LOC_Os11g10740	0	0.301924	1.31103	1.96376	0	1.3005	0.760406	0	1.73342	0
LOC_Os11g14980	0	0.32633	2.57131	2.47911	1.19426	2.11879	0.575882	0	0.971302	0
LOC_Os11g17530	7.23471	8.82166	7.97248	9.94888	6.29762	10.8751	6.04783	5.35754	7.18516	5.94782
LOC_Os11g24530	0	0	0.700603	0.990475	0	0.90755	0.387223	0	0.903108	0
LOC_Os11g24570	1.21735	2.28011	19.8966	17.7651	1.54338	19.5822	6.879	1.00062	6.37645	0.423782
LOC_Os11g29230	6.4042	11.3341	3.44202	2.93931	1.73207	2.62483	1.70972	0	1.09358	0
LOC_Os11g29360	0.596083	0.917529	0.985467	1.39655	3.15584	1.69167	0.663796	0	0	0
LOC_Os11g37330	0	0	0.938182	1.31372	0.310135	1.5179	0.899278	0	1.36644	0
LOC_Os11g37660	1.19467	1.04259	3.29119	2.33616	2.35891	2.95294	1.22364	0.321227	2.70247	0.337035
LOC_Os11g39360	1.02499	1.681	1.93562	1.53699	0.814208	1.44804	0.829174	0.362471	1.72469	0
LOC_Os11g43800	2.51561	1.70196	3.9014	2.11935	0.580968	2.50703	1.03912	1.28846	5.00641	0.605469
LOC_Os11g43934	7.7208	4.14414	7.73433	5.44383	4.11862	8.37145	4.5862	3.32685	6.83677	1.71985
LOC_Os11g44930	0	0.362489	0.62217	0.895054	0.516995	0	0	0	0	0
LOC_Os11g45410	1.19101	0.145082	1.92466	1.12486	0.56513	1.12862	0.812495	0.782297	2.37613	0.204226
LOC_Os12g01210	2.75105	31.6166	3.73209	5.11565	0.369747	8.40232	1.5877	0	3.92146	0.18665
LOC_Os12g01850	0.986249	0.193336	1.8445	2.09576	0.314067	2.12404	1.36075	0.238509	1.02223	0
LOC_Os12g01910	1.28832	0.205525	1.31099	3.31548	0.129558	0.854657	0.920407	0.84729	0.672548	0.849316
LOC_Os12g02280	0	0.100823	1.11147	1.00938	0	0.602793	0.524118	0.334511	0.935667	0.24275
LOC_Os12g03450	0	0	1.50673	1.94024	0.848796	2.3146	0.745829	0.278718	1.7079	0
LOC_Os12g03700	1.75619	1.38258	3.86399	3.03093	0.827232	10.7591	3.18758	0.720114	2.98457	0
LOC_Os12g04110	0.330892	2.32083	1.34278	2.14154	0.673045	1.40444	0.675555	0.552775	1.30683	0.152616
LOC_Os12g05640	1.9384	1.62552	4.7504	2.98075	6.60448	3.79064	2.48433	0.919954	3.70152	0.331712
LOC_Os12g06070	0	0	1.0357	1.10103	0	0.533023	0	0	0.770415	0
LOC_Os12g06650	0	0.516112	2.48145	2.72973	0.364879	3.75099	0.967779	0	1.83639	0
LOC_Os12g07260	10.1764	6.3742	26.2264	17.2234	8.49248	24.0957	16.9505	5.77113	23.1217	1.63014
LOC_Os12g08140	0.712548	0.223278	1.10101	0.703836	0.73834	0.694927	0.288176	0.140026	0.504042	0
LOC_Os12g10184	1.22126	1.01313	2.39901	2.03602	0.300349	1.16345	0	0	1.34379	0
LOC_Os12g13110	0.898242	0.23327	0.957758	0.884642	0.188387	0.661195	0	0	1.11732	0
LOC_Os12g15460	0	0.475265	1.65778	1.7055	0.160389	0.895943	0.311115	0.265755	1.86172	0.719286
LOC_Os12g17080	4.23288	2.33603	5.11717	6.85087	0.56146	3.74993	2.65013	1.504	5.35801	0.219805
LOC_Os12g18640	7.11036	8.86899	3.3874	3.73265	2.82309	5.36016	2.84711	2.83992	3.39863	3.35232
LOC_Os12g19260	4.56041	2.7856	8.39394	5.64326	9.35281	6.6485	3.01053	2.18115	7.65929	0.724996
LOC_Os12g21930	4.88409	2.15202	6.39588	3.75734	3.51242	3.91839	3.47881	0.819714	5.98099	0.287492
LOC_Os12g27060	1.04926	0.332282	1.91705	2.05789	0.752159	1.13181	0.482253	0.382695	3.59136	0
LOC_Os12g30620	0	0.385543	0.55318	1.09017	0	0.969695	0.497998	0	0.437196	0
LOC_Os12g34340	0.879842	1.29299	4.41534	6.36846	0.936057	8.70461	7.78286	1.89589	2.94161	0.460764
LOC_Os12g36620	0.738233	0	0.820668	0.711653	0.157618	0.532649	0	0	0.488217	0
LOC_Os12g37100	1.28013	1.52983	6.72441	5.93764	1.12262	4.65648	2.61008	1.01658	10.8969	0.531923
LOC_Os12g37550	53.1388	54.5315	29.349	32.3645	18.1044	55.8319	30.5011	5.00445	21.3629	3.45022
LOC_Os12g38880	1.87479	2.7059	3.11481	4.15979	0.169951	4.87985	2.35538	0.735723	1.84968	0.516216
LOC_Os12g42120	0	0	1.02494	0.759985	0	0.545983	0	0	0.469497	0
LOC_Os12g44170	17.4061	17.7865	23.1704	19.5454	12.0734	20.5541	7.71643	3.51403	13.1065	4.10203
LOC_Os01g62400	0	0	0	0	0	0	0	0	0	0
LOC_Os01g73690	4.8187	4.81119	4.96128	3.90276	1.64941	5.24402	5.29775	1.50744	5.15017	0.853524
LOC_Os04g39970	5.88599	12.1849	3.00841	8.51241	2.06633	9.00456	4.00659	0.404448	1.84949	0
LOC_Os08g40870	1.40373	1.40226	2.35943	2.06793	0.817467	2.57439	0	0	0	0
LOC_Os09g29825	0	8.77999	1.92865	7.08558	11.6286	6.21879	3.47601	0.825824	3.58101	0.665427
LOC_Os09g29930	41.0149	10.6527	30.048	13.0509	6.79371	30.9857	20.1961	15.3697	13.435	33.2578
LOC_Os09g36244	0	17.3787	5.33911	1.86833	0.792701	4.18835	2.15247	1.79764	2.01837	0.755012
LOC_Os10g35650	0	0	0.17486	0.436985	0.0983933	0.932747	0	0	0.613562	0
LOC_Os11g03200	2.08442	1.74749	4.93329	5.81661	3.64523	13.9718	6.19645	2.04949	12.9294	0.487794
LOC_Os12g01916	2.41084	1.85049	5.56031	6.80495	2.18014	10.8986	5.23761	1.95188	9.87298	0.821224
LOC_Os12g02950	10.4806	5.13533	9.78653	9.76381	2.37281	10.6316	10.3562	2.46082	8.47062	0.766723
