# Supplementary material for: Genome-wide analysis of the rice PPR gene family and their expression profiles under different stress treatments
Source: BMC Genomics. 2018 Oct 1;19:720. doi: 10.1186/s12864-018-5088-9 (PMC6167770; doi:10.1186/s12864-018-5088-9)
Supplement: Supplementary file 1 — Table S1. The general information of PPR genes in rice genome. Table S2. PPR genes subcellular location results in rice by TargetP and Predotar. Table S3. PPR genes as miRNA targets in rice. Table S4. FPKM values of PPR genes in rice various organs and tissues. Table S5. RNA-seq data of PPR genes under different biotic and abiotic stresses. Table S6. Primers used in the study. (ZIP 805 kb) [file 12864_2018_5088_MOESM1_ESM.zip › Table S5.xlsx]

## Sheet: RSV
Table S5 RNA-seq data of PPR genes under different biotic and abiotic stresses
RNA-seq data of PPR genes after infection of rice stripe virus
	Mock_3 dpi	RSV_3 dpi	Mock_7 dpi	RSV_7 dpi	Mock_15 dpi	RSV_15 dpi
LOC_Os06g11304	0.00698384	0.0344779	0.0794166	0.0461091	0.130101	0.0461091
LOC_Os02g09800	0.171721	0.609465	1.9448	0.38915	1.56057	0.38915
LOC_Os04g39000	0.0672248	0.221251	0.101926	0.0443836	0.31308	0.0443836
LOC_Os03g43470	0.442733	1.17481	1.35696	1.47522	1.34024	1.47522
LOC_Os08g15000	0.323644	0.136951	0.215561	0.152627	0.146421	0.152627
LOC_Os07g15570	0.650741	0.269442	0.274512	0.263325	0.351945	0.263325
LOC_Os06g48660	0.129159	0.0493649	0.0947564	0.082523	0.131946	0.082523
LOC_Os12g08140	8.21945	3.02025	2.7739	2.31473	2.7451	2.31473
LOC_Os02g21070	0.519609	0.513042	0.0347572	0.14126	0.0711744	0.14126
LOC_Os10g41740	0.034458	0.0612405	0.0274287	0.0728002	0.0256765	0.0728002
LOC_Os04g32870	0.075001	0.140701	0.046908	0.108939	0.0628732	0.108939
LOC_Os10g35650	0.33575	0.311415	0.127266	0.268692	0.255871	0.268692
LOC_Os06g47920	1.55255	1.81449	2.83738	1.6805	4.07765	1.6805
LOC_Os08g01640	0.139955	0.219472	0.194256	0.100555	0.249217	0.100555
LOC_Os03g11700	0.0979819	0.0886816	0.083565	0.0377359	0.235767	0.0377359
LOC_Os06g11300	0.12237	0.170251	0.158128	0.0440681	0.160609	0.0440681
LOC_Os05g34570	0.0615598	0.0607817	0.0505574	0.0993504	0.0191131	0.0993504
LOC_Os05g24890	0.0529355	0.0754959	0.0535071	0.0465992	0.0328709	0.0465992
LOC_Os02g44970	1.68824	1.20562	2.46312	1.86471	2.09667	1.86471
LOC_Os01g08120	0.444229	0.703949	0.714076	0.695209	1.50184	0.695209
LOC_Os07g09370	5.29946	5.78524	11.0327	10.6042	15.0767	10.6042
LOC_Os11g01860	0.18877	0.319515	0.245325	0.21662	0.422825	0.21662
LOC_Os05g24270	0.0292204	0.001	0.0498419	0.0385841	0.217737	0.0385841

## Sheet: blast
RNA-seq data of PPR genes after infection of rice blast
	VN_mean_mock	VN_mean_blast	GV_mean_mock	GV_mean_blast
LOC_Os02g50280	1511.95	835.487	132.409	29.8349
LOC_Os01g42280	1019.84	629.413	282.554	69.318
LOC_Os05g50950	1664.44	1220.68	291.977	82.2251
LOC_Os07g11280	2188.37	1300.99	164.348	56.9708
LOC_Os04g02850	783.901	834.387	349.325	122.255
LOC_Os06g02120	2916.56	2067.28	430.866	156.922
LOC_Os10g34310	1046.57	513.917	344.933	213.344
LOC_Os02g35750	1604.45	837.129	398.364	200.785
LOC_Os07g09370	978.399	719.96	311.622	123.283
LOC_Os07g36390	3386.63	2570.35	637.18	273.922
LOC_Os02g51480	1753.86	905.486	269.857	102.289
LOC_Os01g10800	1181.87	878.136	67.9596	24.3236

## Sheet: bacterial blight
RNA-seq data of PPR genes after infection of bacterial blight
	MDJ8-CK	MDJ8-mock-2h	MDJ8-mock-4h	MDJ8-mock-24h
LOC_Os04g28234	370.566	441.469	446.825	377.131
LOC_Os04g57900	6.51955	7.13047	8.65826	8.95308
LOC_Os10g35640	45.4209	44.5376	34.9567	49.048
LOC_Os08g01640	18.9392	19.7114	27.4421	19.5294
LOC_Os12g18640	723.773	416.254	369.462	482.67
LOC_Os01g32090	2696.34	2203.74	2384.89	2763.99
LOC_Os01g63400	306.329	818.019	1373.83	558.447
LOC_Os08g39050	47.8347	68.4822	61.0673	43.333
LOC_Os07g40820	5.79853	5.78454	5.32878	5.58407
LOC_Os10g30590	142.678	198.309	137.535	137.094
LOC_Os03g50500	74.4301	80.9693	108.886	68.5573
LOC_Os09g02260	34.984	34.0311	32.479	33.6924
LOC_Os01g59890	16.3139	18.2789	20.2883	17.756
LOC_Os03g55340	7.27544	8.70216	8.80705	7.53824
LOC_Os03g63260	4.71348	4.74296	5.67356	5.34204
LOC_Os10g35436	20.8465	18.631	21.1644	24.567
LOC_Os10g35240	6.67039	6.7942	7.49255	7.58047
LOC_Os05g33760	15.8616	14.9954	17.272	17.0814
LOC_Os10g35230	11.1562	12.4583	13.2767	19.8215

## Sheet: Pi deprivation and recovery
RNA-seq data of PPR genes under phosphate starvation and recovery
	21d + 1 hr			21d + 6hr
	+Pi	-Pi	Pi re-supply	+Pi	-Pi	Pi re-supply
LOC_Os02g02770	2.34635	1.9819	13.87	0.001	0.001	0.001
LOC_Os02g03420	0.439121	0.588545	3.31559	0.001	0.001	0.001
LOC_Os10g35640	0.16291	0.121718	0.648906	0.157425	0.13897	0.475483
LOC_Os07g05560	0.204832	0.250333	1.06782	0.001	0.001	0.001
LOC_Os04g43430	1.3615	1.30185	3.42436	0.001	0.001	0.001
LOC_Os03g06910	1.20457	1.31118	2.99885	0.001	0.001	0.001
LOC_Os02g39820	4.9545	5.05032	2.95863	5.19216	4.56539	7.71574
LOC_Os09g25550	1.3994	1.70187	0.774443	1.50103	2.34426	1.27657
LOC_Os12g13110	0.001	0.001	0.001	0.475913	0.470607	1.2625
LOC_Os08g39130	0.001	0.001	0.001	0.386952	0.393423	1.04647
LOC_Os01g57630	0.001	0.001	0.001	5.32288	4.29445	9.31061
LOC_Os03g56400	0.001	0.001	0.001	1.41678	1.11977	2.41464
LOC_Os07g40750	0.001	0.001	0.001	2.2082	1.72554	3.69124
LOC_Os01g05860	0.001	0.001	0.001	0.824049	0.780649	1.60652
LOC_Os02g02020	0.001	0.001	0.001	3.7661	3.79261	7.51986
LOC_Os12g07260	0.001	0.001	0.001	8.29073	7.16723	12.9554
LOC_Os07g36450	0.001	0.001	0.001	6.61553	4.54132	7.92938
LOC_Os01g17320	0.001	0.001	0.001	2.28761	2.36122	4.0792
LOC_Os01g19490	0.001	0.001	0.001	3.86907	2.68382	4.53588
LOC_Os10g28640	0.001	0.001	0.001	8.6363	6.09381	10.2934
LOC_Os01g67210	0.001	0.001	0.001	10.4156	7.28276	11.5643

## Sheet: cold stress
RNA-seq data of PPR genes under cold stress
	9311_CK	9311_Cold	DX_CK	DX_Cold
LOC_Os01g68490	0.001	43.6599	0.318143	18.8729
LOC_Os07g39910	0.001	12.737	0.001	9.02231
LOC_Os04g58980	0.001	3.21128	0.001	5.46524
LOC_Os04g49520	1.0967	1084.57	0.623795	1361.33
LOC_Os07g10400	0.30455	134.129	0.476373	69.8397
LOC_Os12g36620	0.159152	57.5432	0.414905	28.74
LOC_Os03g63910	0.737949	67.3858	6.28446	50.2608
LOC_Os02g03420	0.605187	32.05	0.001	48.1514
LOC_Os11g24570	1.50593	57.6641	6.63044	48.5129
LOC_Os08g09270	4.11143	94.5696	18.7757	119.239
LOC_Os05g38190	0.197349	4.38035	0.205793	3.57609
LOC_Os01g73950	0.300836	6.50164	0.784272	5.07541
LOC_Os06g05920	0.496921	10.304	0.906822	11.7991
LOC_Os01g60250	0.700528	13.7076	0.547877	22.5429
LOC_Os07g05560	0.374577	7.22015	0.78121	9.12815
LOC_Os04g53630	3.23775	60.1577	2.57241	102.697
LOC_Os05g45760	1.83053	28.1562	6.99914	41.5584
LOC_Os07g46770	0.475266	6.47746	0.660803	8.31518
LOC_Os06g47950	0.525396	6.5469	1.46101	10.7243
LOC_Os05g49920	0.161534	1.604	1.01068	3.93646
LOC_Os02g45590	0.839612	8.01021	1.75107	12.2414
LOC_Os06g03570	2.19652	16.3829	2.99527	12.4581
LOC_Os09g34870	0.549062	4.00887	0.286278	3.60237
LOC_Os01g63400	1.22642	8.30976	2.30202	10.5754
LOC_Os03g58100	15.5464	99.3623	14.2019	63.7441
LOC_Os04g57900	1.17128	6.45056	1.04691	11.71
LOC_Os02g55310	1.50012	7.20452	2.43336	7.4988
LOC_Os02g52220	4.50335	21.0434	1.13353	7.18036
LOC_Os02g43080	7.96762	34.6929	22.9618	134.331
LOC_Os06g03530	1.7719	7.33893	4.53532	10.4679
LOC_Os11g43800	8.61104	34.3364	16.1631	90.3945
LOC_Os03g60910	5.15463	15.8069	7.79403	26.7333
LOC_Os04g43430	2.60364	7.65305	1.92681	7.977
LOC_Os12g18640	20.7474	59.0125	22.8446	71.0204
LOC_Os01g29430	3.01797	7.51109	2.46295	6.72322
LOC_Os01g48380	25.2512	61.9371	62.8884	131.106
LOC_Os02g32780	6.46455	0.383997	8.56927	0.547713
LOC_Os03g11670	3.68789	0.253425	3.61947	0.001
LOC_Os07g07620	5.97641	0.44564	4.90615	0.317819
LOC_Os02g38950	4.99773	0.402648	7.00867	0.861472
LOC_Os07g09370	1.94543	0.216445	4.15395	0.57886
LOC_Os09g39970	16.3194	2.34784	38.2269	7.83627
LOC_Os03g11310	6.42958	1.07301	15.9636	3.25229
LOC_Os09g25550	5.37944	1.04739	19.2597	5.49021
LOC_Os03g63560	8.01093	1.66372	15.5936	2.22473
LOC_Os11g29230	26.5403	5.62532	8.87499	0.839684
LOC_Os11g43934	6.766	1.54646	7.97579	2.20578
LOC_Os05g28500	71.5458	16.4328	108.497	42.7354
LOC_Os05g28720	10.2961	2.92108	9.81636	3.86012
LOC_Os07g20510	10.2011	3.19515	8.24802	1.75521
LOC_Os10g34310	18.789	5.92288	8.55249	1.30448
LOC_Os12g01210	15.2147	4.91311	34.5691	5.87418
LOC_Os02g46980	84.9339	30.8832	60.1207	10.5439
LOC_Os04g49350	394.13	145.581	396.063	74.059
LOC_Os09g26190	36.9124	13.8803	40.8046	10.691
LOC_Os08g19310	7.94381	3.19476	11.2713	2.44116
LOC_Os05g19380	13.5926	5.84346	22.5653	4.75627

## Sheet: drought stress
RNA-seq data of PPR genes under drought stress
	IR64-DS	N22-DS
LOC_Os07g02280	0	0.367507
LOC_Os08g13990	0	0.145816
LOC_Os10g39460	0	0.496367
LOC_Os02g57340	0	0.280444
LOC_Os02g21070	0	0.19844
LOC_Os04g52725	0	0.129709
LOC_Os04g58780	0	0.107171
LOC_Os08g40870	0	0.125306
LOC_Os10g10170	0	0.120359
LOC_Os10g34310	0	0.145245
LOC_Os11g05980	5.08e-07	0.0400707
LOC_Os12g15460	2.13e-05	0.061062
LOC_Os07g13540	6.79e-05	0.0888725
LOC_Os03g28270	6.3e-05	0.0293457
LOC_Os02g43080	0.00938089	3.32035
LOC_Os02g44480	0.000912688	0.112846
LOC_Os11g43800	0.022695	1.30878
LOC_Os02g46980	0.132861	4.69877
LOC_Os04g46010	0.0455745	0.850085
LOC_Os04g55090	0.013431	0.170073
LOC_Os01g67210	0.00624229	0.0635056
LOC_Os03g32620	0.0100794	0.0881239
LOC_Os02g07360	1.05423	8.94368
LOC_Os05g45760	0.00296794	0.0243959
LOC_Os01g48140	0.00610008	0.048675
LOC_Os06g09880	0.0446413	0.348661
LOC_Os03g59264	0.0980065	0.735145
LOC_Os02g32780	0.0272113	0.196556
LOC_Os11g45410	0.00884012	0.0616792
LOC_Os12g10184	0.107666	0.526229
LOC_Os02g27070	0.0324601	0.145577
LOC_Os11g02310	0.000170137	0.000742167
LOC_Os03g53170	0.0923752	0.342824
LOC_Os05g11700	0.0166338	0.0584086
LOC_Os07g36390	0.113863	0.398732
LOC_Os08g09270	0.470105	1.50369
LOC_Os03g21780	0.0120458	0.0377046
LOC_Os06g02120	0.274752	0.852909
LOC_Os03g11670	0.121131	0.375966
LOC_Os01g19529	0.0110951	0.0340311
LOC_Os09g02260	0.409665	1.25168
LOC_Os07g14100	0.115803	0.349393
LOC_Os02g13340	0.0253519	0.0758945
LOC_Os11g01210	0.152386	0.450665
LOC_Os05g30240	0.138693	0.398288
LOC_Os04g01990	0.0977333	0.270354
LOC_Os10g35760	0.0729536	0.194789
LOC_Os03g38580	0.0121817	0.0325042
LOC_Os08g28830	0.00447085	0.0118969
LOC_Os07g15640	0.00866886	0.0219771
LOC_Os03g10420	0.0576063	0.142863
LOC_Os09g25550	0.223729	0.550674
LOC_Os03g42650	0.147323	0.356895
LOC_Os05g12130	0.0542753	0.131445
LOC_Os01g73690	0.395221	0.954426
LOC_Os04g14450	0.00692118	0.0166955
LOC_Os05g36350	0.117462	0.281646
LOC_Os07g39090	0.0214852	0.0510877
LOC_Os07g09370	0.249635	0.575614
LOC_Os02g42210	0.137894	0.314032
LOC_Os05g19390	0.0223123	0.0496428
LOC_Os10g28600	0.133559	0.29602
LOC_Os12g13110	0.0455305	0.0998188
LOC_Os08g20610	0.0254879	0.0557857
LOC_Os02g45590	0.0286273	0.0623512
LOC_Os01g37870	0.237595	0.517288
LOC_Os06g36910	0.0159969	0.0346725
LOC_Os03g07234	0.013843	0.0293853
LOC_Os01g42280	0.218891	0.463138
LOC_Os02g20160	0.0819367	0.172796
LOC_Os01g60000	0.145426	0.304836
LOC_Os05g04160	0.0956734	0.199138
LOC_Os12g38880	0.273589	0.547904

## Sheet: salt stress
RNA-seq data of PPR genes under salt stress
	IR64-SS	PK-SS
LOC_Os06g11304	0	0.166463
LOC_Os01g42990	0	0.256309
LOC_Os01g73950	0	0.557712
LOC_Os02g21070	0	0.173571
LOC_Os04g57900	0	0.249203
LOC_Os08g17080	0	0.168992
LOC_Os09g26190	0	0.324926
LOC_Os11g03200	0	0.120696
LOC_Os03g52475	0	0.13904
LOC_Os05g02210	6.43e-06	0.0395727
LOC_Os12g15460	1.87e-05	0.0192759
LOC_Os12g02280	0.000112592	0.00543017
LOC_Os03g07330	0.00535516	0.0945932
LOC_Os02g57340	7.88e-07	1.23e-05
LOC_Os07g47470	0.0260318	0.200316
LOC_Os07g13540	1.62e-05	0.000111144
LOC_Os11g03690	0.0137941	0.0900931
LOC_Os07g06960	0.00191173	0.0114353
LOC_Os10g35230	0.00530558	0.0302657
LOC_Os01g58080	8.79649	47.0678
LOC_Os10g35440	0.0209531	0.104316
LOC_Os11g37330	0.0201879	0.0911606
LOC_Os03g56960	0.00830012	0.0352616
LOC_Os10g21470	0.0135302	0.0534736
LOC_Os08g28830	0.0109957	0.042044
LOC_Os05g01635	0.0117774	0.0447833
LOC_Os06g47920	0.0144329	0.0536176
LOC_Os11g45410	0.0194512	0.0715261
LOC_Os10g33730	0.0518119	0.170052
LOC_Os06g11300	0.0321327	0.100851
LOC_Os05g47510	0.124866	0.383469
LOC_Os01g19380	0.0167079	0.0490208
LOC_Os02g58139	0.016098	0.0464797
LOC_Os05g06150	0.141667	0.397801
LOC_Os04g44030	0.157994	0.442358
LOC_Os04g52290	0.186409	0.520402
LOC_Os01g57410	0.245076	0.682296
LOC_Os10g35750	0.101782	0.280936
LOC_Os05g34570	0.0136897	0.0356213
LOC_Os07g31310	0.00508332	0.013129
LOC_Os01g68610	0.0315144	0.079947
LOC_Os07g02280	0.127662	0.323174
LOC_Os07g47370	0.121325	0.303838
LOC_Os10g02650	0.130159	0.322601
LOC_Os12g18640	0.27759	0.68503
LOC_Os06g12360	0.0447161	0.110198
LOC_Os12g10184	0.346786	0.847531
LOC_Os06g20354	0.214934	0.523201
LOC_Os01g67210	0.0179104	0.0421801
LOC_Os02g26940	0.0134928	0.0312687
LOC_Os06g42030	0.0100103	0.02296
LOC_Os06g47570	0.122697	0.279815
LOC_Os03g53170	0.0458736	0.104499
LOC_Os02g46980	2.78498	6.31532
LOC_Os10g30760	0.0381797	0.0854845
LOC_Os05g38190	0.0294861	0.0659656
LOC_Os02g58330	0.0377673	0.0839082
LOC_Os02g58300	0.928185	2.03166
LOC_Os04g38930	0.0675343	0.147807
LOC_Os07g05560	0.0987558	0.215575
LOC_Os10g28600	0.259553	0.555628
LOC_Os02g48122	0.124462	0.266
LOC_Os02g57800	0.106957	0.226472
LOC_Os01g32170	0.123596	0.260351
LOC_Os05g30240	0.662731	1.3847
LOC_Os04g41140	0.0199203	0.0415261
LOC_Os01g63400	0.374271	0.779649
LOC_Os12g02950	0.472754	0.967134
				LOC_Os03g13230	0.0258194	0.0527797
				LOC_Os01g48380	0.131392	0.26794
				LOC_Os07g39090	0.0962336	0.195556
				LOC_Os06g41040	0.122895	0.24835
				LOC_Os05g33760	0.108898	0.219982
				LOC_Os01g60430	0.160955	0.324688

## Sheet: Cadmium tress
RNA-seq data of PPR genes under Cadmium Stress
	Root			Shoot
	0 h	1 h	24 h	0 h	1 h	24 h
LOC_Os02g44480	0.632268	1.77821	1.21412	-6.64386	-5.64386	-5.05889
LOC_Os01g25270	1.07724	0.0565835	-1.78588	-2.05889	-1.88897	-3.47393
LOC_Os06g42030	0.823749	1.7137	-0.37707	0.992768	0.9855	-2.73697
LOC_Os08g03676	-0.340075	-1.08927	-2.05889	-2.18442	-0.943416	-2.55639
LOC_Os11g01860	-0.535332	-1.55639	-2.55639	-0.836501	-0.599462	-2.12029
LOC_Os05g38190	1.07724	0.378512	-1.152	-0.666576	-0.514573	-2.05889
LOC_Os08g01870	0.871844	0.250962	-1.51457	-0.514573	0.0285692	-1.94342
LOC_Os03g60200	0.650765	-0.358454	-1.64386	-0.888969	-1.12029	-1.8365
LOC_Os03g06710	-0.395929	-1.12029	-2.73697	0.263034	1.01436	-1.73697
LOC_Os06g05920	0.594549	-0.395929	-1.39593	-1.4344	-0.37707	-1.73697
LOC_Os07g13540	1.23266	0.454176	-0.340075	-0.340075	-0.0144996	-1.73697
LOC_Os08g39130	0.176323	-0.643856	-3.18442	-1.8365	-0.68966	-1.64386
LOC_Os11g37330	1.27501	0.687061	-0.785875	-1.02915	-0.415037	-1.64386
LOC_Os04g35305	0.464668	-0.168123	-2.39593	-1.39593	-0.434403	-1.59946
LOC_Os12g42120	0.0976108	-0.0291463	-1.4344	-1.8365	-0.943416	-1.51457
LOC_Os05g04160	1.08406	0.748461	-0.340075	-0.643856	0.650765	-1.47393
LOC_Os12g08140	0.847997	0.321928	-0.713119	-0.0740006	-0.0291463	-1.4344
Os06t0705350	0.565597	0.0285692	-1.8365	-4.05889	-1.68966	-1.39593
LOC_Os10g35750	2.14078	1.19535	-0.473931	0.0565835	-0.358454	-1.39593
LOC_Os01g19548	1.59455	0.176323	-1.68966	0.516015	-0.136062	-1.35845
Os10t0147250	0.799087	0.0285692	-0.810966	-1.88897	-1.21759	-1.32193
LOC_Os01g51810	1.15704	0.555816	-1.35845	-0.599462	0.0976108	-1.32193
LOC_Os02g02770	1.35614	1.08406	0.124328	2.26303	3.39917	-1.32193
LOC_Os03g13830	0.31034	-0.358454	-1.8365	-1.21759	-0.251539	-1.2863
LOC_Os03g02430	0.695994	-0.494109	-1.68966	0.584963	1.75275	-1.25154
LOC_Os07g40120	-1.35845	-1.68966	-3.18442	1.9222	2.488	-1.25154
LOC_Os08g28830	1.65076	0.992768	-0.434403	0.163499	0.695994	-1.25154
LOC_Os01g46230	1.1177	0.464668	-0.736966	-0.556393	-0.0439433	-1.21759
LOC_Os01g74600	1.52607	1.02857	-1.25154	-0.599462	0.0426443	-1.21759
LOC_Os03g11690	1.26303	0.226509	-0.621488	-0.286304	-0.666576	-1.18442
LOC_Os05g05490	1.45943	0.226509	0.238787	0.505891	0.263034	-1.18442
LOC_Os02g55310	1.29278	-0.251539	-1.64386	0.286881	0.584963	-1.08927
LOC_Os10g36190	1.54597	0.831877	-0.268817	-0.621488	-0.943416	-1.08927
LOC_Os05g12130	-0.234465	-1.2863	-2.39593	0.903038	0.992768	-1.05889
LOC_Os01g60250	1.40054	0.807355	0.298658	0.799087	0.516015	-1.02915
LOC_Os01g32090	0.799087	0.321928	-0.971431	-0.556393	0.189034	-1
LOC_Os05g50460	1.0635	0.505891	-1.18442	-1.94342	-0.68966	-1
LOC_Os10g35240	0.807355	0.111031	-1.08927	-0.104697	-0.0740006	-0.971431
Os06t0231400	-1.21759	-1.05889	-2.12029	2.41954	2.90304	-0.943416
LOC_Os01g05860	1.36177	0.443607	-1.08927	-0.200913	-0.120294	-0.943416
LOC_Os07g10400	0.298658	-0.200913	-0.915936	-0.915936	0.475085	-0.943416
LOC_Os07g39090	2.0072	1.33914	-0.136062	0.0565835	0.799087	-0.943416
LOC_Os07g48850	1.30451	0.650765	-0.810966	-0.0740006	0.0703893	-0.943416
LOC_Os04g33840	0.799087	0.485427	-1.32193	-1.39593	0.238787	-0.915936
LOC_Os08g25280	1.56071	0.933573	-0.0291463	-0.736966	0.275007	-0.915936
LOC_Os10g35230	0.799087	-0.643856	-2.8365	0.0976108	0.286881	-0.915936
LOC_Os01g40720	0.910733	0.604071	-1.25154	-1.73697	-0.217591	-0.888969
LOC_Os05g32730	0.765535	0.250962	-0.535332	0.0565835	0.0565835	-0.888969
LOC_Os01g01115	0.176323	0.214125	-1.47393	-1.8365	-0.184425	-0.862496
LOC_Os01g42280	-1.18442	-1.47393	0.0976108	4.12681	3.21723	-0.862496
LOC_Os02g21570	1.04963	-0.0291463	-0.358454	-0.358454	-0.234465	-0.862496
LOC_Os07g32900	1.15704	0.400538	-0.810966	-0.104697	-0.395929	-0.862496
LOC_Os01g07340	0.790772	0.333424	-0.836501	-0.535332	-0.217591	-0.836501
LOC_Os03g63260	0.650765	0.367371	-2	-0.535332	-0.234465	-0.836501
LOC_Os09g24680	0.659925	0.333424	-0.862496	-0.915936	-0.395929	-0.836501
LOC_Os01g08120	-0.268817	-0.666576	-2.55639	-0.836501	-0.321928	-0.810966
LOC_Os07g44170	0.389567	-0.217591	-1.64386	-1.47393	-0.621488	-0.810966
LOC_Os09g25050	1.1635	1.21412	-0.0740006	0.0703893	0.124328	-0.785875
LOC_Os03g19980	1.11103	0.263034	-0.68966	-0.0291463	-0.0291463	-0.736966
LOC_Os07g46770	2.01792	1.04264	-0.713119	-0.358454	0.250962	-0.736966
LOC_Os01g59890	1.01436	0.516015	-1.08927	-0.0291463	0.0426443	-0.713119
LOC_Os01g60010	1.15056	0.367371	-0.621488	-0.0740006	0.111031	-0.713119
LOC_Os02g58330	0.970854	0.799087	-0.836501	-0.0291463	0.485427	-0.713119
LOC_Os10g35436	0.422233	-0.514573	-0.915936	-0.0892673	0.0565835	-0.713119
LOC_Os12g27060	0.933573	0.632268	-0.943416	-0.666576	-0.0439433	-0.713119
LOC_Os05g33920	1.02148	0.650765	-1.68966	-1.02915	0.176323	-0.68966
LOC_Os04g57670	0.613532	-0.0439433	-0.68966	-0.68966	-0.0144996	-0.643856
LOC_Os06g40860	0.650765	0.286881	-1.08927	-1.51457	-0.434403	-0.643856
LOC_Os01g57410	-1.08927	-1.18442	-1	2.63227	3.62994	-0.621488
LOC_Os01g57900	0.925999	-0.0892673	-0.358454	0.0143553	0.863938	-0.621488
LOC_Os12g01850	1.28688	0.411426	-0.943416	0.226509	0.454176	-0.599462
LOC_Os07g14100	0.650765	-0.0588937	-0.810966	0.970854	1.26303	-0.577767
LOC_Os09g36244	1.07724	0.226509	-1.18442	-0.0144996	0.15056	-0.577767
LOC_Os10g34720	1.09085	0.0976108	-0.358454	0.286881	0.286881	-0.556393
LOC_Os04g57900	1.97453	1.29866	-0.785875	1.05658	1.40599	-0.535332
LOC_Os10g42760	0.970854	1.09761	-0.0892673	-0.785875	0.485427	-0.535332
LOC_Os01g17320	4.17153	2.84398	0.790772	0.632268	-0.415037	-0.514573
LOC_Os02g44970	0.526069	-0.152003	-1.152	-0.0892673	0.367371	-0.494109
LOC_Os05g06150	1.09761	-0.120294	-1.39593	-0.340075	-0.200913	-0.494109
LOC_Os06g36910	1.74846	1.36177	-0.136062	0.189034	0.214125	-0.494109
Os02t0680500	1.23266	0.400538	-1	1.61824	1.65992	-0.434403
LOC_Os01g36610	1.73985	1.61353	1.46989	-1.2863	0.321928	-0.434403
LOC_Os02g26940	0.495695	-0.120294	-1.152	-0.713119	0	-0.434403
LOC_Os03g17510	1.54102	0.847997	-0.915936	-0.736966	0.400538	-0.434403
LOC_Os03g27880	0.495695	0.443607	-1.152	-0.599462	0.298658	-0.434403
LOC_Os11g01836	0.713696	0.176323	-0.68966	-0.152003	0.356144	-0.434403
LOC_Os06g47920	0.575312	0.641546	-0.888969	-1.88897	-0.234465	-0.415037
LOC_Os12g06070	0.545968	-0.136062	-1.25154	-0.621488	-0.168123	-0.415037
LOC_Os02g34960	2.18269	1.12433	0.31034	-0.434403	0.378512	-0.395929
LOC_Os12g15460	1.31034	0.799087	0.250962	1.25096	0.411426	-0.395929
LOC_Os01g06000	1.0635	0.669027	-1.2863	-0.761213	-0.0588937	-0.37707
LOC_Os01g45840	0.485427	0.137504	-0.943416	3.28392	1.72247	-0.37707
LOC_Os03g08680	0.378512	-0.120294	-1.2863	0.454176	0.613532	-0.37707
LOC_Os11g39360	0.933573	0.344828	-0.943416	-0.0291463	0.565597	-0.37707
LOC_Os03g02762	1.42223	0.422233	-0.971431	0.879706	1.20789	-0.358454
LOC_Os06g08660	0.879706	-0.358454	-0.862496	-0.666576	-1.05889	-0.358454
LOC_Os07g47370	0.910733	0.189034	-1.39593	0.238787	0.910733	-0.358454
LOC_Os02g52220	1.27501	0.604071	-0.915936	-0.152003	0.454176	-0.340075
LOC_Os01g68524	2.22033	1.47508	1.45943	0.298658	0.344828	-0.321928
LOC_Os05g49920	0.176323	-0.168123	-1.51457	1.56071	2.20477	-0.321928
LOC_Os12g06650	2.29866	1.38405	0.226509	0.83996	1.60407	-0.321928
LOC_Os08g41380	1.97085	0.641546	0.367371	1.35614	1.37851	-0.304006
LOC_Os05g47510	1.86394	1.39506	-0.0588937	1.08406	1.22651	-0.234465
LOC_Os06g47570	1.0635	0.163499	-0.268817	-0.599462	0.15056	-0.234465
LOC_Os08g02040	1.41684	0.963474	-0.251539	0.400538	0.847997	-0.234465
LOC_Os03g64370	1.43296	1.19535	-0.234465	0.903038	1.26903	-0.184425
LOC_Os04g51350	-0.200913	-0.736966	-1.35845	1.0635	2.31034	-0.184425
LOC_Os03g06370	1.77821	0.948601	0.739848	0.757023	0.475085	-0.168123
LOC_Os10g21470	2.1375	1.36737	1.29866	1.1635	1.15056	-0.168123
LOC_Os02g45590	1.29866	1.09761	-0.68966	-0.577767	0.782409	-0.152003
LOC_Os01g58630	1.4957	0.757023	-0.915936	0.201634	0.275007	-0.136062
LOC_Os03g56960	0.918386	-0.120294	-1.05889	-0.184425	0.0840643	-0.136062
LOC_Os10g35440	0.584963	0.137504	-1.08927	-0.321928	-0.514573	-0.120294
LOC_Os03g51840	2.0321	1.22651	-0.556393	0.713696	1.07039	-0.0740006
LOC_Os05g45850	1.29866	0.555816	-0.0588937	0.275007	0.575312	-0.0740006
LOC_Os05g18950	1.96347	1.18269	-0.0291463	1.4489	1.56071	-0.0439433
LOC_Os06g02200	0.963474	0.495695	-0.943416	1.40054	1.4489	-0.0439433
LOC_Os07g07620	0.695994	-0.200913	-0.321928	1.72683	2.63227	0
LOC_Os07g15640	0.536053	0.443607	-1.35845	-1.08927	0.0426443	0.0143553
LOC_Os04g36840	0.757023	-0.168123	-0.395929	0.0426443	-0.120294	0.0426443
LOC_Os09g15800	0.963474	0.941106	-0.836501	-1.64386	-0.234465	0.0840643
LOC_Os10g35260	1.63227	0.321928	0.594549	2.04264	1.24489	0.0840643
LOC_Os11g43800	1.37295	0.356144	0.0703893	0.443607	-0.0588937	0.0840643
LOC_Os08g28180	1.4957	0.485427	0.526069	0.799087	0.650765	0.111031
LOC_Os08g31110	1.45418	0.773996	0.0285692	0.713696	0.575312	0.15056
LOC_Os02g02950	1.36177	0.650765	-0.915936	0.704872	0.956057	0.176323
LOC_Os09g24640	1.64155	1.01436	0.0426443	0.454176	1.09085	0.176323
LOC_Os10g40920	2.35614	1.88362	-0.0144996	-0.268817	0.925999	0.176323
LOC_Os02g03930	2.1177	1.48027	-0.268817	-0.836501	-0.152003	0.201634
LOC_Os07g01130	2.02148	2.22651	0.516015	-0.621488	0.713696	0.201634
LOC_Os07g08180	1.1177	0.584963	-1.32193	-0.0588937	0.137504	0.201634
LOC_Os07g11280	0.584963	-0.0144996	-1.21759	2.95791	2.848	0.214125
LOC_Os04g35650	1.58976	0.790772	-0.736966	0.584963	0.925999	0.226509
LOC_Os10g35090	1.43296	0.584963	0.941106	1.02148	0.555816	0.226509
LOC_Os07g42354	2.49057	1.23266	1.16993	2.36177	2	0.238787
LOC_Os06g49670	0.516015	0.641546	-1.2863	-1.78588	0.124328	0.250962
LOC_Os10g22370	1.61353	1.30451	0.226509	0.0143553	0.454176	0.250962
LOC_Os02g26890	1.29866	0.695994	-0.643856	-0.304006	0.782409	0.263034
LOC_Os05g24150	1.48027	1.12433	-1.08927	-0.0439433	0.863938	0.263034
LOC_Os11g37660	1.7137	1.12433	0.226509	0.0976108	0.475085	0.263034
LOC_Os07g20420	0.659925	0.367371	-1.08927	0.687061	1.09085	0.298658
LOC_Os03g10420	0.918386	0.565597	-0.434403	0.250962	0.641546	0.31034
LOC_Os02g20160	1.02857	0.831877	-0.415037	0.201634	1.21412	0.321928
LOC_Os04g41140	2.68482	1.45943	0.704872	1.64616	1.4489	0.356144
LOC_Os09g24240	2.04963	1.18269	-0.136062	1.46989	1.58015	0.367371
LOC_Os02g16650	1.4957	0.659925	-0.168123	0.214125	0.594549	0.378512
LOC_Os02g50280	0.933573	0.0840643	-1.78588	2.41684	3.20945	0.411426
LOC_Os01g54380	1.59455	1.57046	0.378512	0.575312	1.13093	0.422233
LOC_Os04g01990	1.95606	1.21412	-0.304006	0.389567	0.9855	0.422233
LOC_Os02g06880	1.63227	0.9855	0.163499	0.773996	1.47508	0.443607
LOC_Os08g04400	2.86592	1.89142	1.70044	1.38957	1.1177	0.443607
LOC_Os07g28900	1.16993	1.57531	0.831877	-0.862496	0.356144	0.475085
LOC_Os02g55020	1.4489	1.13093	-0.0740006	0.0565835	0.275007	0.485427
LOC_Os04g55090	1.46467	0.757023	0.495695	1.04264	1.62293	0.485427
LOC_Os02g57800	0.863938	1.1375	-0.666576	-2.32193	0.163499	0.516015
LOC_Os08g13990	1.80323	0.895303	0.678072	0.594549	1.1177	0.555816
LOC_Os02g49830	1.68257	1.0635	-0.68966	1.58496	1.852	0.565597
LOC_Os03g56400	2.47508	1.74416	0.485427	1.22651	1.44361	0.565597
LOC_Os10g33730	0.815575	0.15056	-1.08927	0.757023	1.44361	0.584963
LOC_Os06g47950	0.516015	0.201634	-1.59946	0.333424	1.14405	0.604071
LOC_Os12g21930	1.74846	1.5509	0.124328	0.575312	1.88362	0.604071
LOC_Os08g37520	0.454176	0.903038	1.93357	-0.0291463	0.411426	0.613532
LOC_Os09g25550	1.15704	0.650765	-0.713119	3.86592	4.30305	0.613532
LOC_Os12g37100	1.94111	1.16993	0.400538	1.41684	1.18903	0.613532
LOC_Os07g30930	2.07724	1.40054	0.739848	1.47508	2.0036	0.650765
LOC_Os04g41120	1.52105	0.659925	-0.836501	0.238787	1.18903	0.659925
LOC_Os01g07610	1.46989	0.650765	0.422233	0.163499	0.722466	0.713696
LOC_Os02g37140	1.70929	1.56071	-0.152003	0.0143553	0.765535	0.731183
Os04t0349600	0.536053	0.201634	-0.556393	1.14405	1	0.748461
LOC_Os03g63910	1.95606	1.72247	0.831877	5.34234	5.58316	0.757023
LOC_Os07g42880	2.28688	1.62293	-0.395929	-0.888969	0.31034	0.773996
LOC_Os03g56850	0.807355	1.55582	0.0285692	-1.78588	0.286881	0.782409
LOC_Os03g21780	-1.59946	-1.64386	-1.8365	3.16993	4.01436	0.790772
LOC_Os08g20610	1.94111	1.37295	0.238787	0.454176	1.1635	0.790772
LOC_Os03g58120	1.15056	1.02148	0.687061	0.163499	1.31034	0.799087
LOC_Os07g44299	0.367371	1.20163	3.86592	-0.810966	-0.268817	0.799087
LOC_Os06g30420	2.32769	1.42761	0.722466	0.879706	1	0.831877
LOC_Os07g25500	1.74846	1.7866	0.344828	0.0426443	0.992768	0.831877
LOC_Os02g43080	1.79909	0.807355	0.807355	1.23879	1.15704	0.83996
LOC_Os07g12140	3.45154	2.43829	1.38405	1.9855	1.52105	0.871844
LOC_Os05g30710	1.92979	1.48543	0.516015	0.790772	1.15704	0.879706
LOC_Os01g19490	3.33628	2.59694	1.08406	0.963474	1.29866	0.887525
LOC_Os05g33760	1.8953	2.09761	0.659925	0.0840643	1.01436	0.887525
LOC_Os03g06910	0.903038	1.24489	-0.251539	-0.599462	0.526069	0.903038
LOC_Os01g10800	1.16993	0.0703893	-0.862496	1.27501	1.61353	0.941106
LOC_Os06g30940	0.847997	1.13093	-0.251539	-0.358454	0.863938	0.963474
LOC_Os07g40750	2.90497	2.30159	0.695994	2.18903	2.15381	1
LOC_Os04g39410	1.27501	0.367371	-0.0892673	1.95977	1.90304	1.0072
LOC_Os04g43430	2.08746	1.48543	0.963474	4.92125	4.27724	1.0072
LOC_Os05g50950	-1.2863	-1.2863	-2.55639	1.87971	2.72465	1.0072
LOC_Os04g14130	2.22651	1.75702	1.54102	1.13093	1.46989	1.02857
LOC_Os12g01916	2.66676	1.81967	1.40054	1.61824	1.09085	1.03562
LOC_Os04g37720	3.6241	2.97269	1.40599	1.65076	2.08066	1.04264
LOC_Os11g05980	-0.0892673	-1.47393	-0.0291463	-2.12029	-2.05889	1.04264
LOC_Os01g42620	1.19535	0.475085	-0.556393	0.495695	1	1.11103
LOC_Os02g48122	2.44361	1.94111	1.07039	1.852	2.12433	1.11103
LOC_Os12g05640	2.6017	2.34767	0.678072	0.782409	1.59932	1.11103
LOC_Os03g11310	-0.0892673	-0.666576	-0.643856	2.06005	3.13258	1.12433
LOC_Os09g02260	2.89724	2.52356	0.739848	0.321928	1.44361	1.12433
LOC_Os05g19380	0.275007	0.0840643	-1.47393	3.07553	4.22882	1.14405
LOC_Os01g36600	3.40054	2.76129	1.07039	2.08746	2.24489	1.15704
LOC_Os10g26070	0.632268	1.07039	-0.810966	-1.21759	0.790772	1.1635
LOC_Os10g28665	2.36457	1.88362	1	0.799087	1.38405	1.19535
LOC_Os12g19260	2.34199	1.9782	0.992768	0.9855	1.97453	1.19535
LOC_Os01g41650	2.46467	2.18587	2.49825	1.75702	2.37573	1.20789
LOC_Os03g52620	1.01436	0.632268	-0.514573	0.495695	1.76977	1.24489
LOC_Os02g34700	2.16027	1.57531	2.49057	1.31615	1.28096	1.25701
LOC_Os03g53170	2.13093	1.76977	0.298658	0.918386	1.5509	1.26303
LOC_Os10g21920	1.31615	1.53107	0.464668	-0.0439433	0.941106	1.28688
LOC_Os01g73950	3.68257	3.24336	2.0635	1.52607	1.66903	1.33342
LOC_Os04g40130	2.51854	1.81558	0.344828	0.910733	1.10434	1.33342
LOC_Os03g44210	1.28096	1.1375	0.0426443	2.0072	2.41684	1.35614
LOC_Os07g47470	1.01436	1.15704	-1.2863	-1.39593	0.400538	1.36177
LOC_Os01g42990	4.13258	3.51979	1.12433	1.30451	1.76129	1.36737
LOC_Os02g03530	2.60407	2.59694	1.62761	0.286881	1.09761	1.37851
LOC_Os04g28234	1.58496	1.74846	0.782409	0.0565835	1.28096	1.41143
LOC_Os10g34310	1.85599	0.992768	0.189034	2.62059	2.32481	1.41143
LOC_Os09g37070	2.9542	2.55336	1.35614	1.84398	1.93734	1.41684
LOC_Os12g38880	1.4957	1.09085	0.344828	1.59455	2.01078	1.42761
LOC_Os07g20510	2.04963	2.28688	0.485427	0.411426	1.63227	1.43829
LOC_Os05g19390	1.70487	1.54597	0.400538	0.356144	1.28096	1.4489
LOC_Os12g34340	3.09085	2.31034	1.02857	1.93734	2.36457	1.46467
LOC_Os02g38950	2.38681	1.74846	0.9855	1.09761	2.03914	1.52105
LOC_Os06g03530	1.28096	1.61824	0.321928	1.60407	2.61353	1.54102
LOC_Os04g14450	3.24031	2.35614	2.71589	1.95977	2.02148	1.55582
LOC_Os11g45410	2.15056	1.25701	0.432959	1.61824	1.4489	1.61353
LOC_Os01g32170	2.54597	1.926	1.45943	0.956057	1.29278	1.61824
LOC_Os03g07220	2.38681	1.83996	1.8953	1.76977	1.96347	1.61824
LOC_Os08g05750	2.48027	2.49313	1.63691	0.731183	1.926	1.63227
LOC_Os06g03570	2.08406	1.82782	0.0426443	2.1635	3.51223	1.63691
LOC_Os06g39650	1.56071	1.44361	0.356144	0.613532	2.18269	1.65535
LOC_Os07g14530	2.17313	1.9782	1.22033	1.20163	1.75702	1.65992
LOC_Os03g63560	1.26303	0.765535	0.189034	3.14241	2.72465	1.69153
LOC_Os07g36390	0.739848	-0.514573	-0.395929	4.50906	4.26454	1.69599
LOC_Os03g24880	2.16993	1.89142	0.333424	0.0285692	1.29278	1.70044
LOC_Os06g27790	1.75702	1.0635	0.411426	1.40599	1.60881	1.70929
LOC_Os01g67210	3.76129	2.26604	1.55582	2.76553	2.47249	1.71809
LOC_Os10g33700	2.41954	1.62761	0.941106	3.79181	3.37573	1.74416
LOC_Os03g53490	2.80529	2.20163	1.01436	2.45681	2.66448	1.75275
LOC_Os03g11670	-0.136062	-0.234465	-1.05889	2.58496	3.30159	1.75702
LOC_Os04g44030	1.852	2.14731	2.20477	1.45943	2.24489	1.75702
LOC_Os08g39050	2.32193	1.91839	1.31615	1.0635	1.852	1.76553
LOC_Os08g19310	3.08066	2.72465	1.94111	2.39232	2.68706	1.76977
LOC_Os02g57340	1.28688	1.44361	0.367371	0.799087	1.56071	1.80735
LOC_Os02g17360	2.24793	1.82782	0.0840643	3.14731	3.76341	1.852
LOC_Os10g35730	3.34908	2.54102	2.32193	2.33342	1.67807	1.88362
LOC_Os11g29230	0.321928	-0.251539	-0.556393	2.94673	3.64386	1.89918
LOC_Os09g39970	1.02148	1.31034	-0.473931	0.333424	1.23266	1.95977
LOC_Os02g58300	5.08491	4.21568	1.52607	2.26604	2.02503	1.97453
LOC_Os02g07360	-0.621488	-1	1.15056	6.75556	6.47005	1.9782
LOC_Os03g42650	2.26903	1.95606	1.43829	2.11437	2.37573	2.01078
LOC_Os07g36450	3.25399	2.61824	1.84398	3.17153	2.47508	2.01792
LOC_Os05g25060	1.5656	1.72683	0.226509	2.23573	3.18269	2.09761
LOC_Os01g37870	1.26903	1.33342	0.367371	3.07724	3.87676	2.10434
LOC_Os06g02120	0.731183	0.782409	-1.12029	3.37434	3.84097	2.10769
LOC_Os10g39460	1.8953	2.20477	-0.200913	1.90689	2.9542	2.13422
LOC_Os10g35760	2.488	1.82375	1.48543	2.22959	1.91456	2.14078
LOC_Os02g47360	1.04963	0.903038	-0.234465	2.41143	3.62644	2.15056
LOC_Os03g40020	1.45943	1.44361	0.454176	2.24489	2.89336	2.1635
LOC_Os02g18810	2.75061	2.33342	2.04614	1.54597	2.23879	2.19849
LOC_Os11g17530	2.46467	2	1.20163	2.49825	2.73985	2.21723
Os01t0913800	2.65992	2.26604	1.09085	2.54597	2.56316	2.22959
LOC_Os02g02590	1.76553	1.54102	0.739848	3.26303	3.73118	2.24184
LOC_Os05g30240	3.849	3.6311	1.69153	2.52356	2.73118	2.24793
LOC_Os05g45760	3.04264	2.45943	0.695994	1.73985	2.66221	2.31615
LOC_Os06g08570	0.748461	-0.234465	-1.32193	-0.120294	0.0703893	2.33914
LOC_Os07g19400	3.04264	2.43029	1.73985	2.48285	2.33914	2.34199
LOC_Os03g12430	3.04439	2.41954	1.28688	2.03914	2.58976	2.42761
LOC_Os11g43934	2.45154	2.53107	1.17632	1.37295	2.32481	2.42761
LOC_Os03g19650	1.30451	1.01436	-0.268817	4.10852	4.46532	2.45154
LOC_Os04g52290	3.37016	3.08066	1.88362	2.14078	2.97453	2.45418
LOC_Os04g46010	1.15704	0.879706	0.137504	4.71534	5.16993	2.46728
LOC_Os12g01210	-0.415037	0.454176	-0.736966	3.54844	4.70099	2.48027
LOC_Os06g20354	1.54597	1.73118	2.77821	1.66903	2.40054	2.48285
LOC_Os11g03200	3.76871	2.71149	1.41143	2.55827	2.5656	2.52356
LOC_Os08g09270	2.01078	1.79909	0.678072	4.69209	4.63807	2.64155
LOC_Os10g34370	5.14445	4.39712	2.06005	2.94673	3.05311	2.7137
LOC_Os01g53610	2.58015	2.56803	1.50589	1.64155	2.36457	2.79909
LOC_Os07g40800	5.20203	4.53543	2.94486	3.7666	3.46989	2.95233
LOC_Os01g25530	3.32912	3.16511	2.73335	3.14405	3.48027	2.9782
LOC_Os07g41260	5.61147	4.79338	3.2032	3.24641	2.99458	3.0018
LOC_Os08g24390	1.98185	1.70487	0.992768	5.53885	5.81813	3.04089
LOC_Os02g39820	5.12143	4.48027	2.36737	2.70044	3.01614	3.11103
LOC_Os01g73690	3.39506	3.14893	1.848	2.41414	3.07382	3.15381
LOC_Os05g28720	4.0009	3.37156	2.6893	3.1635	3.59694	3.15381
LOC_Os11g24570	3.9855	3.23573	1.72247	3.30305	2.91073	3.15866
LOC_Os03g18620	3.92979	3.82782	2.94111	2.27798	2.84398	3.16189
LOC_Os12g07260	5.25701	4.36457	2.98368	2.78869	2.80116	3.23726
LOC_Os02g42210	4.10098	3.30743	2.05658	3.50716	3.38543	3.30743
LOC_Os03g17634	2.10769	1.99277	0.978196	5.27984	5.03166	3.31615
LOC_Os02g03970	4.08491	3.69265	2.66903	2.43296	2.97085	3.32769
LOC_Os02g02020	5.10685	4.5552	2.70708	2.27501	2.8953	3.33914
LOC_Os10g30590	2.31325	2.91839	2.97636	1.9486	3.23113	3.36317
LOC_Os05g05320	6.13463	5.16229	3.65191	4.03122	4.01257	3.43829
LOC_Os01g58080	5.13504	4.19061	2.67129	3.64155	3.17951	3.55827
LOC_Os07g46730	4.0072	3.82375	2.62994	3.77821	4.13504	3.57168
LOC_Os04g09530	5.06307	4.22651	3.10769	4.63227	4.3427	3.69822
LOC_Os04g25410	5.61294	4.69822	3.06178	3.36457	3.1177	3.851
LOC_Os10g10170	-0.0892673	0.555816	-0.0892673	5.26266	5.70432	3.92125
LOC_Os12g18640	1.69599	2.01792	2.65306	2.49313	3.62877	4.07724
LOC_Os02g58139	3.61706	3.95699	3.52857	2.98003	3.43696	4.34341
LOC_Os02g46980	-2.32193	-2.55639	-0.971431	4.20398	2.45418	4.42626
LOC_Os01g48380	1.76977	2.12102	0.933573	4.28392	4.81301	4.45088
LOC_Os01g68490	0.713696	0.565597	1.3505	5.07553	4.25475	4.69933
LOC_Os09g29930	4.87971	5.02724	4.70708	4.11187	4.59395	4.79129
LOC_Os12g02950	4.73064	4.11603	4.06178	4.67243	4.36177	4.82629
LOC_Os01g12810	-0.535332	-0.454032	-1.02915	1.7866	3.70266	5.12722
LOC_Os01g63400	3.18269	2.87578	3.60999	5.68482	5.28466	5.40871
LOC_Os12g44170	4.6094	4.59036	4.89724	3.62527	4.38474	5.40905
LOC_Os04g49350	1.45418	1.75275	0.847997	2.79494	3.9486	6.9292
