# Supplementary material for: Genome-wide analysis of the rice PPR gene family and their expression profiles under different stress treatments
Source: BMC Genomics. 2018 Oct 1;19:720. doi: 10.1186/s12864-018-5088-9 (PMC6167770; doi:10.1186/s12864-018-5088-9)
Supplement: Supplementary file 1 — Table S1. The general information of PPR genes in rice genome. Table S2. PPR genes subcellular location results in rice by TargetP and Predotar. Table S3. PPR genes as miRNA targets in rice. Table S4. FPKM values of PPR genes in rice various organs and tissues. Table S5. RNA-seq data of PPR genes under different biotic and abiotic stresses. Table S6. Primers used in the study. (ZIP 805 kb) [file 12864_2018_5088_MOESM1_ESM.zip › Table S6.xlsx]

## Sheet: Sheet1
Table S6 Primers used in this study
Primers designed for mRNA
Gene	PrimerF (5'-3')	PrimerR (5'-3')
Actin	TGACGGAGCGTGGTTAC	GAGGAGCTGGTCTTGGC
LOC_Os01g12810	GGGCTGATGGAGCAGTTCG	CGCTGATGACGGTGGTGAAG
LOC_Os02g46980	ATTGCGCTCTGCTGAGGAAC	GTACGTCCACGCGTTCTTGT
LOC_Os03g17634	TCCGCTTGTTCTATGACTG	CGTTCTCCATTTGTGCC
LOC_Os03g19650	TTGATTGCTGCCTACTGC	TTCTGCGTGACCGTGTT
LOC_Os03g53170	GAGAAGGCCGTGGACAAAGA	ACCCTCAGCTTGCATCTTCC
LOC_Os03g53490	TGAGCGAAGAAGCCAGAG	GCCAGTGACCCTTACAGA
LOC_Os04g01990	TGGACAACCGTGATCTGTGG	CGTGACATCATCCGGGCATA
LOC_Os04g14130	TGACAAGATGCGGAAAG	CAAACTACTGCGGTGGG
LOC_Os04g46010	ACGAGGAATGGGCATCCAAG	CAGGTATGCTGTGCCAAGGA
LOC_Os04g49350	CGAATGCCACAATCTACTCTT	GGATACAATCGGTGACCCT
LOC_Os04g51350	GGGGTTGAAGCCTGATG	GCTGAGGAGTAGCCGAAA
LOC_Os05g28500	GCCGTCCGTCGATTGCT	GCTGCCAGATTCCTGTATGT
LOC_Os05g30240	CAGAGTATCGCCCTCGCAAT	GCATCCCCTGAGGCTGTATC
LOC_Os05g47510	AGGCGTTCTTCGTCTTGGAG	TGATCTCACTTGCCTGGGTG
LOC_Os07g40820	AGTGGTGTCGTGGCTGTGC	AAACCCTGTATCCTTCCCTCA
LOC_Os08g42610	TCTTGATTCTGCTCCACG	AACCCATTCAGCACAACTA
LOC_Os11g37330	CATGACGAATGCTGTGCTCG	GTGACAAGTACATCGCCCCA
LOC_Os12g01210	TGCTGCTGTGGGAGGAGATAA	AGGCCGAGCCAGAACTTGA
LOC_Os12g44170	AAAAGGCAGACGGCTAA	CCTGAGGAGTTCGAGGG
Primers designed for miRNA
miRNA	Foward Primer (5'-3')	Stem-loop RT Primer (5'-3')
osmiR1862d	GCGGCGCACTAGGTTTGTTTATTTT	GTCGTATCCAGTGCAGGGTCCGAGGTATTCGCACTGGATACGACCGTCCC
osmiR396a-5p	GCGGCGTTCCACAGCTTTCTT	GTCGTATCCAGTGCAGGGTCCGAGGTATTCGCACTGGATACGACCAGTTC
osmiR444b.2	GCGGCTGCAGTTGTTGTCTC	GTCGTATCCAGTGCAGGGTCCGAGGTATTCGCACTGGATACGACAAGCTT
Universal reverse primer	GTGCAGGGTCCGAGGT
U6F	CAACGGATATCTCGGCTCT
U6R	CAACTTGCGTTCAAAGACTC
